# Supplementary material for: A degradative to secretory autophagy switch mediates mitochondria clearance in the absence of the mATG8-conjugation machinery
Source: Nat Commun. 2022 Jun 28;13:3720. doi: 10.1038/s41467-022-31213-7 (PMC9240011; doi:10.1038/s41467-022-31213-7)
Supplement: Supplementary file 4 — Supplementary Data 1 [file 41467_2022_31213_MOESM4_ESM.xlsx]

## Sheet: Filtered with For & Rev ratios
	Protein names	Gene names	Number of proteins	Peptides	Unique peptides	Peptides for	Peptides rev	Unique peptides for	Unique peptides rev	Sequence coverage [%]	Mol. weight [kDa]	Sequence length	Ratio H/L for	Ratio H/L normalized for	Ratio H/L rev	Ratio H/L normalized rev	Intensity	Intensity L for	Intensity H for	Intensity L rev	Intensity H rev
669	Phosphate carrier protein, mitochondrial	SLC25A3	6	7	7	6	6	6	6	28.4	36.161	324	0.10009	0.14831	3.0746	3.2357	796320000	439470000	55247000	79696000	221910000
1074	ADP/ATP translocase 2;ADP/ATP translocase 2, N-terminally processed	SLC25A5	2	9	4	8	5	4	2	32.9	32.852	298	0.075053	0.08637	2.8112	3.0394	547960000	434060000	33584000	25220000	55101000
1145	Dihydrolipoyllysine-residue acetyltransferase component of pyruvate dehydrogenase complex, mitochondrial;Acetyltransferase component of pyruvate dehydrogenase complex	DLAT	3	10	10	8	6	8	6	23.3	68.996	647	0.39091	0.46287	2.8694	3.0249	802240000	365840000	158580000	68705000	209120000
1357	Prohibitin	PHB	7	10	10	7	7	7	7	52.9	29.804	272	0.17885	0.23509	2.0425	2.2617	416380000	225570000	45797000	47238000	97772000
1913	Solute carrier family 35 member F6	SLC35F6	2	3	3	2	3	2	3	8.9	40.214	371	0.19136	0.21051	1.8384	2.0975	389940000	44508000	8187800	116730000	220510000
1169	ADP/ATP translocase 3;ADP/ATP translocase 3, N-terminally processed;ADP/ATP translocase 1	SLC25A6;SLC25A4	3	10	5	7	6	3	3	41.6	32.866	298	0.079711	0.079019	1.9635	2.0445	2892900000	1949400000	164420000	226400000	552720000
339	Medium-chain specific acyl-CoA dehydrogenase, mitochondrial	ACADM	6	6	6	4	3	4	3	19.2	42.426	385	0.29959	0.31764	1.9212	2.0049	134250000	91558000	17180000	7751600	17757000
536	Succinate dehydrogenase [ubiquinone] flavoprotein subunit, mitochondrial	SDHA	6	4	4	3	1	3	1	8.6	63.566	583	0.29563	0.35169	1.6903	1.7644	90173000	24652000	7006500	18920000	39595000
1150	60 kDa heat shock protein, mitochondrial	HSPD1	8	36	36	30	33	30	33	70.9	61.054	573	0.29105	0.31892	1.7477	1.7481	22735000000	10577000000	2761500000	4404500000	4992400000
800	Prohibitin-2	PHB2	8	8	8	6	8	6	8	35.6	33.239	298	0.13635	0.20333	1.6507	1.7177	1067400000	522130000	33782000	308790000	202680000
221	Natural resistance-associated macrophage protein 2	SLC11A2	17	4	4	3	4	3	4	7.9	62.781	573	1.194	1.765	1.5197	1.5842	470180000	120940000	106120000	94806000	148310000
2120	ATP-binding cassette sub-family B member 6, mitochondrial	ABCB6	3	16	16	11	14	11	14	28.8	88.598	796	0.20183	0.27556	1.4727	1.5566	2327400000	1080600000	263350000	392350000	591100000
940	E3 ubiquitin-protein ligase parkin	PARK2	13	15	15	8	14	8	14	49.2	51.64	465	0.91689	1.1765	1.4438	1.5127	1839500000	459690000	463850000	378920000	537030000
1151	Clusterin;Clusterin beta chain;Clusterin alpha chain;Clusterin	CLU	14	14	14	10	13	10	13	33.9	48.803	416	0.30737	0.37484	1.3546	1.4469	3832300000	1397200000	446420000	792680000	1196000000
943	Long-chain-fatty-acid--CoA ligase 4	ACSL4	7	13	12	5	12	4	11	24.2	74.435	670	0.40536	0.44157	1.3219	1.4046	1055400000	234320000	106940000	305060000	409130000
2275	Feline leukemia virus subgroup C receptor-related protein 1	FLVCR1	3	7	7	5	3	5	3	22.2	59.862	555	0.4126	0.42905	1.2785	1.3314	340810000	163180000	110860000	26345000	40424000
1089	ATP synthase subunit beta, mitochondrial;ATP synthase subunit beta	ATP5B	5	13	13	9	9	9	9	36.5	56.559	529	0.5981	0.63648	1.2595	1.3169	839320000	478880000	144440000	99406000	116590000
748	Electron transfer flavoprotein subunit alpha, mitochondrial	ETFA	7	2	2	2	2	2	2	12.1	24.797	239	0.45653	0.46666	1.2097	1.2772	76508000	31893000	12263000	15753000	16599000
1335	Carbamoyl-phosphate synthase [ammonia], mitochondrial	CPS1	4	18	15	13	11	13	8	15.7	164.94	1500	0.509	0.54633	1.1853	1.2644	682140000	271780000	144210000	133050000	133100000
1337	DnaJ homolog subfamily A member 1	DNAJA1	2	13	13	8	11	8	11	49.9	44.868	397	0.36142	0.40602	1.1736	1.2466	2965900000	997640000	381640000	710720000	875890000
1281	ATP synthase subunit alpha, mitochondrial	ATP5A1	9	9	9	6	8	6	8	24.1	59.75	553	0.26812	0.29829	1.1943	1.2396	584690000	216170000	72895000	133320000	162300000
1967	Choline transporter-like protein 1	SLC44A1	3	10	10	6	10	6	10	18.6	73.011	652	0.49027	0.65924	1.1591	1.2289	1661500000	513390000	288350000	412710000	447060000
130	Citrate synthase;Citrate synthase, mitochondrial	CS	17	6	6	5	4	5	4	16.8	44.703	400	0.52815	0.71432	1.0395	1.1275	211070000	105920000	47687000	27454000	30012000
1382	Stress-70 protein, mitochondrial	HSPA9	6	17	16	9	15	9	14	32	73.68	679	0.68862	0.96962	1.0942	1.1267	1307000000	459720000	364540000	247820000	234880000
33	Endophilin-B1	SH3GLB1	9	3	3	2	2	2	2	9.1	44.26	394	0.74801	0.8771	1.0723	1.1191	105040000	27254000	20899000	27455000	29430000
1106	Adenine phosphoribosyltransferase	APRT	6	7	7	3	5	3	5	47.8	19.608	180	0.71881	1.0197	1.0146	1.0912	318960000	91697000	77024000	60966000	89275000
1342	14-3-3 protein sigma	SFN	2	15	11	8	12	6	8	69.4	27.774	248	0.89493	0.90035	1.0467	1.0791	1565800000	204040000	194530000	567760000	599480000
2205	Protein kinase C and casein kinase substrate in neurons protein 3	PACSIN3	8	14	14	8	13	8	13	40.3	48.486	424	0.28013	0.3824	1.012	1.0647	1267900000	323580000	126090000	410910000	407310000
2241	Integral membrane protein 2B;BRI2, membrane form;BRI2 intracellular domain;BRI2C, soluble form;Bri23 peptide	ITM2B	6	10	10	7	10	7	10	55.3	30.338	266	0.53932	0.63269	1.0249	1.0624	2648000000	1094700000	650060000	436230000	467050000
1082	Integrin beta-1	ITGB1	12	15	15	14	15	14	15	22.6	88.414	798	1.048	1.1761	0.99058	1.0141	8057100000	2401300000	1990000000	1713700000	1952100000
1507	Exportin-2	CSE1L	4	22	22	14	18	14	18	30.8	107.78	945	0.91927	0.98392	0.89373	0.95673	1374200000	438590000	442360000	244370000	248860000
1531	Actin-related protein 3	ACTR3	12	6	6	2	5	2	5	25.6	47.371	418	0.68628	0.81499	0.8923	0.94793	319860000	28016000	17145000	128970000	145730000
1710	Dynactin subunit 2	DCTN2	9	5	5	4	3	4	3	18.2	44.23	401	1.0265	1.1945	0.89625	0.93928	215280000	59980000	111900000	23824000	19567000
1210	Beta-galactosidase	GLB1	9	7	7	5	4	5	4	14.5	72.75	647	0.33123	0.39685	0.87611	0.93857	391770000	187930000	74032000	64554000	65263000
1173	Creatine kinase U-type, mitochondrial	CKMT1A	5	5	5	4	3	4	3	16.5	47.036	417	0.86874	0.94618	1.0038	0.93755	392680000	167380000	146740000	39739000	38822000
1693	26S proteasome non-ATPase regulatory subunit 2	PSMD2	7	18	18	11	15	11	15	28.4	100.2	908	1.1956	1.3369	0.87513	0.89363	1607100000	381820000	404450000	435420000	385440000
1434	Heat shock 70 kDa protein 13	HSPA13	1	4	4	4	3	4	3	11.3	51.927	471	0.8419	0.88754	0.82602	0.88204	219300000	75793000	58292000	45356000	39863000
1249	5-nucleotidase	NT5E	5	9	9	6	7	6	7	25.1	63.367	574	0.93547	1.0055	0.83107	0.87161	868150000	217140000	241840000	222980000	186200000
330	GTP-binding nuclear protein Ran	RAN	7	10	10	10	10	10	10	44.6	26.224	233	0.89179	0.9352	0.83843	0.86287	3889300000	1040800000	973580000	1054500000	820380000
1319	Peroxiredoxin-5, mitochondrial	PRDX5	4	7	7	7	4	7	4	63	17.031	162	1.2337	1.3671	0.81725	0.86055	429280000	141130000	168510000	61871000	57773000
1892	Cullin-associated NEDD8-dissociated protein 1	CAND1	5	19	19	12	16	12	16	20.6	136.37	1230	1.0319	1.0311	0.80885	0.8603	1186600000	289420000	301210000	338100000	257840000
1348	CD70 antigen	CD70	2	5	5	3	5	3	5	26.9	21.118	193	0.97842	1.3246	0.79564	0.84832	942730000	198940000	289920000	249280000	204600000
159	AP-2 complex subunit alpha-2	AP2A2	8	10	4	6	6	4	1	15.6	101.54	917	0.91537	1.0295	0.77628	0.83826	198690000	64683000	67551000	32020000	34436000
1260	Splicing factor, proline- and glutamine-rich	SFPQ	3	10	9	7	7	7	6	19.2	76.149	707	0.88665	1.0081	0.73338	0.79594	948170000	287470000	287790000	224760000	148150000
679	Ubiquitin-associated protein 2-like	UBAP2L	7	2	2	2	2	2	2	9.4	37.961	350	0.88943	1.0164	0.751	0.79073	129080000	30339000	34996000	34078000	29671000
1907	Netrin receptor UNC5B	UNC5B	4	8	8	6	3	6	3	10.7	102.43	934	0.74092	0.79284	0.75801	0.78378	161920000	77731000	52590000	17805000	13796000
206	Casein kinase II subunit alpha 3;Casein kinase II subunit alpha	CSNK2A1;CSNK2A3	16	5	5	4	3	4	3	18.4	40.717	354	0.99526	0.98015	0.70586	0.76624	230360000	66912000	70644000	54776000	38029000
1362	Myosin-10	MYH10	5	12	3	9	9	3	2	8.1	229	1976	0.53471	0.69521	0.71816	0.76511	129760000	49254000	35906000	25927000	18669000
377	Prosaposin;Saposin-A;Saposin-B-Val;Saposin-B;Saposin-C;Saposin-D	PSAP	6	14	14	9	10	9	10	28.3	58.44	527	1.0721	1.1513	0.68782	0.73118	2168700000	686060000	817770000	389800000	275030000
1071	Sodium/potassium-transporting ATPase subunit beta-1	ATP1B1	3	8	8	7	7	7	7	35.9	34.893	301	0.94822	0.92666	0.6655	0.68829	3905500000	1192800000	1130300000	919640000	662720000
1399	Isoleucine--tRNA ligase, cytoplasmic	IARS	5	36	36	27	28	27	28	38.4	144.5	1262	1.5839	1.8251	0.64505	0.68594	3945200000	1011900000	1565900000	778110000	589300000
809	Probable ATP-dependent RNA helicase DDX5	DDX5	11	15	10	10	11	7	6	30	69.086	614	1.2079	1.568	0.53852	0.56985	561810000	133380000	168880000	157000000	102550000
266	Ubiquitin carboxyl-terminal hydrolase;Ubiquitin carboxyl-terminal hydrolase 14	USP14	6	4	4	4	2	4	2	15.2	51.086	448	1.3965	1.8221	0.50809	0.53686	152140000	44917000	67042000	24684000	15493000
2114	Ras-related GTP-binding protein C;Ras-related GTP-binding protein D	RRAGC;RRAGD	3	9	9	6	5	6	5	28.1	44.223	399	0.49076	0.5335	2.4279	2.5697	262120000	121910000	64099000	22874000	53230000
1920	Solute carrier family 15 member 4	SLC15A4	4	4	4	3	4	3	4	6.9	62.033	577	0.1348	0.15712	2.336	2.4697	389420000	113910000	17886000	87739000	169890000
1403	Serine/threonine-protein kinase mTOR	MTOR	3	10	10	5	8	5	8	5.6	288.89	2549	0.34465	0.39562	2.2878	2.4401	135390000	38248000	19883000	22541000	54720000
189	Lysosome membrane protein 2	SCARB2	14	15	15	8	14	8	14	37.7	53.891	475	0.23495	0.33797	2.2429	2.4018	4792900000	1228500000	1105100000	920990000	1538200000
2131	Sialin	SLC17A5	2	4	4	3	4	3	4	7.5	54.639	495	0.17357	0.26518	2.1532	2.2895	554840000	238360000	52548000	91914000	172020000
1161	Lysosome-associated membrane glycoprotein 1	LAMP1	2	9	9	6	9	6	9	18	44.882	417	0.1858	0.23305	2.1859	2.2068	13291000000	5484000000	1107700000	2127500000	4571500000
1177	Lysosome-associated membrane glycoprotein 2	LAMP2	4	6	6	5	6	5	6	15.4	44.955	410	0.25776	0.3726	2.08	2.0756	7404400000	2771400000	807460000	1264400000	2561100000
193	Major facilitator superfamily domain-containing protein 8	MFSD8	30	4	4	3	3	3	3	21.2	26.336	236	0.32509	0.33589	1.9689	2.0343	152740000	65814000	22102000	21790000	43034000
593	Lysosomal acid phosphatase	ACP2	9	9	9	7	8	7	8	27.8	40.99	360	0.17897	0.25984	1.9329	1.991	1379900000	652860000	130920000	212570000	383570000
904	Niemann-Pick C1 protein	NPC1	3	17	17	12	16	12	16	17.7	142.17	1278	0.25859	0.3417	1.9401	1.9901	3571100000	1556700000	412760000	550590000	1051100000
1904	Transmembrane protein 192	TMEM192	3	4	4	2	3	2	3	18.4	30.549	267	0.24804	0.30275	1.8013	1.9544	272750000	104300000	29656000	61668000	77133000
2087	EH domain-containing protein 4	EHD4	1	15	11	11	14	7	10	31.4	61.174	541	0.36241	0.44093	1.8185	1.9428	832510000	241600000	77538000	174620000	338750000
2030	Disrupted in renal carcinoma protein 2	DIRC2	3	4	4	1	4	1	4	12.2	44.145	411	0.19402	0.27533	1.8064	1.9029	1015900000	251190000	51631000	234260000	478850000
925	E3 ubiquitin-protein ligase RNF13	RNF13	11	5	5	3	3	3	3	17.3	42.813	381	0.20627	0.20908	1.7648	1.8214	851230000	452240000	73054000	109760000	216180000
2265	V-type proton ATPase 116 kDa subunit a isoform 2	ATP6V0A2	5	17	16	6	16	5	15	25.6	98.081	856	0.16572	0.20846	1.6663	1.7683	1072800000	146820000	30758000	377420000	517800000
1842	Ragulator complex protein LAMTOR1	LAMTOR1	5	7	7	5	6	5	6	64.6	17.745	161	0.23202	0.23418	1.6401	1.7425	534380000	262150000	60373000	81096000	130770000
1472	H(+)/Cl(-) exchange transporter 7	CLCN7	5	5	5	3	3	3	3	6.9	86.025	781	0.50508	0.67377	1.6328	1.7326	293950000	68880000	47202000	69042000	108830000
1966	Lysosomal protein NCU-G1	C1orf85	6	4	4	3	3	3	3	20.9	34.99	325	0.18244	0.25372	1.5866	1.6685	383000000	192850000	22044000	60630000	107480000
636	V-type proton ATPase subunit d 1	ATP6V0D1	7	10	10	8	8	8	8	36.2	44.659	392	0.29208	0.29889	1.5791	1.6623	1233500000	574900000	152210000	189980000	316370000
1473	Vesicle-associated membrane protein 7	VAMP7	4	12	12	10	12	10	12	61.8	24.935	220	0.33455	0.37032	1.5318	1.6441	3401800000	1221100000	382720000	711100000	1086900000
2146	ADP-ribosylation factor-like protein 8B	ARL8B	2	10	4	5	9	4	3	57	21.539	186	0.30513	0.41697	1.5893	1.6391	1031500000	506910000	148670000	145040000	230870000
1676	Bone marrow stromal antigen 2	BST2	2	4	4	3	4	3	4	23.3	19.769	180	0.35755	0.43164	1.5093	1.6389	613820000	133520000	54439000	160900000	264950000
2213	Kinase D-interacting substrate of 220 kDa	KIDINS220	10	35	35	23	30	23	30	25.6	185.54	1672	0.37032	0.4921	1.5252	1.5967	2171700000	681430000	267590000	498380000	724310000
2235	Heparanase;Heparanase 8 kDa subunit;Heparanase 50 kDa subunit	HPSE	6	4	4	2	3	2	3	9	53.16	469	0.20921	0.23402	1.4495	1.573	97699000	33816000	5890800	21855000	36136000
244	Probable lysosomal cobalamin transporter	LMBRD1	9	2	2	1	2	1	2	4.4	63.817	562	0.50471	0.50859	1.5287	1.5549	910830000	469510000	140800000	124260000	176260000
1632	Interferon-induced transmembrane protein 3;Interferon-induced transmembrane protein 1	IFITM3;IFITM2;IFITM1	6	4	2	4	4	2	2	49.6	14.632	133	0.22364	0.22841	1.5101	1.5383	7867400000	4706600000	887000000	922430000	1351400000
2161	EH domain-containing protein 2	EHD2	2	14	12	10	10	8	8	38.7	61.161	543	0.2926	0.35859	1.4204	1.5268	750560000	300770000	112980000	142460000	194350000
2139	Transmembrane protein 106B	TMEM106B	4	7	7	5	7	5	7	32.8	31.127	274	0.32074	0.34944	1.4208	1.4957	1137700000	375730000	121800000	249020000	391120000
2097	Charged multivesicular body protein 4b	CHMP4B	1	4	4	2	3	2	3	18.8	24.95	224	0.36086	0.38873	1.4155	1.4953	322210000	69608000	26810000	112140000	113650000
1565	ADP-ribosylation factor 6	ARF6	1	2	2	2	2	2	2	18.3	20.082	175	0.5272	0.55719	1.3743	1.4852	336570000	178820000	74462000	36434000	46848000
668	CD63 antigen	CD63	7	5	5	5	5	5	5	29	16.021	145	0.41883	0.60011	1.4535	1.4685	15253000000	7112900000	3142200000	2005600000	2991900000
1491	Dipeptidyl peptidase 1;Dipeptidyl peptidase 1 exclusion domain chain;Dipeptidyl peptidase 1 heavy chain;Dipeptidyl peptidase 1 light chain	CTSC	4	13	13	9	7	9	7	35.2	51.853	463	0.3719	0.3845	1.3458	1.4298	1137800000	566160000	115530000	191290000	264800000
1887	Type 1 phosphatidylinositol 4,5-bisphosphate 4-phosphatase	TMEM55B	4	4	4	2	4	2	4	19.9	29.469	277	0.3183	0.37867	1.3398	1.4219	311370000	106670000	33688000	71752000	99254000
1103	Beta-hexosaminidase subunit beta;Beta-hexosaminidase subunit beta chain B;Beta-hexosaminidase subunit beta chain A	HEXB	5	12	12	9	9	9	9	27.3	63.111	556	0.2928	0.32365	1.345	1.3829	915770000	387220000	155800000	166900000	205850000
5	EH domain-containing protein 1	EHD1	7	20	11	16	17	9	9	47.3	61.927	548	0.21482	0.26411	1.2784	1.379	2636000000	1003400000	304300000	564050000	764340000
286	Syntaxin-12	STX12	2	3	3	2	2	2	2	19.1	24.576	215	0.31577	0.38241	1.2741	1.3687	248060000	125320000	39536000	33826000	49378000
1762	Ras-related protein Rab-35	RAB35	13	10	10	3	10	3	10	56.2	23.025	201	0.64725	0.77574	1.2958	1.3663	1676800000	289210000	233070000	496410000	658080000
1468	Ras-related protein Rab-13	RAB13	2	7	5	3	7	2	5	38.9	22.774	203	0.43803	0.58487	1.2824	1.3488	703890000	69264000	32178000	288610000	313840000
1450	Presenilin-1;Presenilin-1 NTF subunit;Presenilin-1 CTF subunit;Presenilin-1 CTF12;Presenilin	PSEN1;PSEN2	18	4	2	2	3	2	1	12.7	52.197	463	0.70223	0.81901	1.2949	1.3381	496950000	27671000	14034000	198640000	256600000
1831	Alpha/beta hydrolase domain-containing protein 17B	ABHD17B	2	5	5	3	4	3	4	31.2	32.214	288	0.44527	0.58551	1.2782	1.3364	325830000	54066000	24002000	114750000	133010000
2095	Tyrosine-protein phosphatase non-receptor type 23	PTPN23	3	28	28	19	20	19	20	22.7	178.97	1636	0.29073	0.36688	1.2326	1.3278	1530300000	640700000	212580000	346840000	330200000
1837	Metalloreductase STEAP3	STEAP3	5	12	12	8	12	8	12	30.3	55.651	498	0.44718	0.46647	1.2298	1.3061	1951400000	712910000	348410000	397950000	492150000
1365	Basigin	BSG	3	8	1	8	8	1	1	55.1	19.438	176	0.81693	1.2023	1.2317	1.2938	456950000	187680000	146100000	52190000	70976000
1897	Phospholipase D3	PLD3	11	13	13	7	12	7	12	34.7	54.705	490	0.45417	0.64088	1.2192	1.2631	2563900000	710050000	309520000	698870000	845490000
2184	Vesicle transport through interaction with t-SNAREs homolog 1B	VTI1B	6	6	6	4	3	4	3	32.8	26.688	232	0.30329	0.36179	1.1972	1.2627	336990000	103500000	32693000	96839000	103960000
2092	Cell death-inducing p53-target protein 1	CDIP1	7	3	3	2	3	2	3	28.7	13.763	129	0.29264	0.30031	1.1825	1.2504	398730000	153710000	70351000	75352000	99316000
1954	Signal peptide peptidase-like 2A	SPPL2A	3	3	3	2	3	2	3	6.5	58.143	520	0.45891	0.54395	1.1469	1.2293	417620000	154590000	64933000	85602000	112490000
172	Protein kinase C and casein kinase substrate in neurons protein 2	PACSIN2	5	6	6	3	4	3	4	13.1	51.828	451	0.49702	0.65528	1.1705	1.2221	473780000	164660000	95291000	107150000	106680000
2080	Mucolipin-1	MCOLN1	2	7	7	4	5	4	5	15.5	65.022	580	0.20779	0.2859	1.0715	1.2203	394650000	144810000	33341000	82001000	134500000
102	Pleckstrin homology domain-containing family B member 2	PLEKHB2	9	4	4	2	3	2	3	22.5	26.335	236	0.39027	0.50262	1.1297	1.2179	412380000	83077000	27450000	143680000	158170000
2008	Multivesicular body subunit 12A	MVB12A	8	9	9	6	8	6	8	52.4	28.783	273	0.37856	0.42133	1.1319	1.215	8404000000	1092500000	3133300000	612090000	3566100000
197	Palmitoyl-protein thioesterase 1	PPT1	11	5	5	3	4	3	4	23.9	34.136	305	1.8368	2.5894	1.1532	1.2149	304760000	58276000	92384000	49231000	104870000
2220	Syntaxin-8	STX8	3	4	4	3	3	3	3	19.9	26.906	236	0.26669	0.26226	1.1747	1.2147	271120000	147820000	39351000	33712000	50235000
1743	StAR-related lipid transfer protein 3	STARD3	12	4	4	2	2	2	2	18.3	48.6	427	0.20185	0.19703	1.1282	1.211	167260000	68037000	12530000	43912000	42784000
1523	Ras-related protein Rab-8A	RAB8A	5	9	6	3	8	2	5	36.2	23.668	207	0.58106	0.59585	1.1351	1.2096	667490000	200110000	93122000	163560000	210710000
290	Transmembrane protein 9	TMEM9	7	3	3	2	2	2	2	21	20.958	186	0.43201	0.62255	1.1399	1.2091	606300000	211840000	81451000	139990000	173030000
951	Perilipin-3	PLIN3	7	7	7	5	3	5	3	24.4	45.803	422	0.79551	1.0321	1.1383	1.206	161000000	78662000	53419000	14481000	14434000
318	Protein lifeguard 3	TMBIM1	14	3	3	3	3	3	3	25.5	11.535	106	0.43039	0.60586	1.1331	1.2053	368410000	139220000	85084000	62936000	81169000
2262	Ras-related protein Rap-2c;Ras-related protein Rap-2a	RAP2C;RAP2A	4	8	5	6	8	3	5	57.9	20.745	183	0.43691	0.5546	1.1541	1.2015	2017900000	644050000	409490000	442310000	522050000
48	Vacuolar protein sorting-associated protein VTA1 homolog	VTA1	4	9	9	5	5	5	5	39.6	31.102	280	0.37336	0.38979	1.1388	1.1939	504390000	171320000	98577000	105770000	128730000
1585	Growth factor receptor-bound protein 2	GRB2	5	7	7	4	5	4	5	41.5	25.206	217	0.51916	0.53859	1.1223	1.1933	280640000	65546000	34407000	77906000	102780000
2070	Transmembrane protein 59	TMEM59	5	10	10	10	10	10	10	37.2	36.223	323	0.54298	0.80807	1.0944	1.1917	2331300000	970330000	516310000	413980000	430730000
56	Signal peptide peptidase-like 2B	SPPL2B	5	3	3	3	2	3	2	11.7	32.549	291	0.3623	0.43926	1.138	1.1875	184820000	81576000	32679000	34124000	36438000
967	Programmed cell death protein 6	PDCD6;hCG_1985580	9	11	11	9	11	9	11	75.4	21.868	191	0.40235	0.61242	1.1633	1.1854	14906000000	4826600000	1928400000	3813600000	4337800000
672	Vacuolar protein sorting-associated protein 29	VPS29	3	4	4	4	3	4	3	20.6	23.98	214	1.0713	1.0608	1.1051	1.1818	541470000	151010000	201330000	92240000	96892000
2108	Vacuolar protein sorting-associated protein 37B	VPS37B	3	12	12	10	11	10	11	70.2	31.307	285	0.30923	0.33018	1.1226	1.1816	2210200000	447890000	145210000	803830000	813270000
2023	E3 ubiquitin-protein ligase NEDD4-like	NEDD4L;ZNF227	14	21	14	8	18	5	12	23.6	104.92	911	0.4697	0.63983	1.1113	1.1719	1017600000	193760000	112680000	337370000	373780000
2218	Vacuolar protein sorting-associated protein 4A	VPS4A	2	18	13	11	17	8	12	49	48.897	437	0.31026	0.38785	1.0966	1.1607	3796700000	1139100000	451680000	1040800000	1165100000
1894	Sodium-independent sulfate anion transporter	SLC26A11	3	5	5	2	4	2	4	10.6	65.298	606	0.39936	0.38912	1.1049	1.1504	255550000	67795000	30583000	69413000	87755000
2014	E3 ubiquitin-protein ligase Itchy homolog	ITCH	5	16	10	6	13	3	9	23.9	98.675	862	0.39827	0.4399	1.0659	1.1498	954760000	377810000	172260000	205890000	198790000
931	Lipid phosphate phosphohydrolase 2	PPAP2C	6	6	6	4	6	4	6	31.6	32.573	288	0.44715	0.45797	1.1429	1.148	2801500000	938670000	456900000	675420000	730490000
1408	Lysosomal Pro-X carboxypeptidase	PRCP	12	9	9	5	6	5	6	23	55.799	496	0.21589	0.28893	1.0805	1.1442	506190000	206340000	53317000	116530000	130000000
1030	Epidermal growth factor receptor	EGFR	17	31	30	22	26	21	25	34.7	134.28	1210	0.42945	0.53148	1.078	1.1421	6826000000	2070200000	1759700000	1459900000	1536100000
898	Hepatocyte growth factor-regulated tyrosine kinase substrate	HGS	6	18	18	7	16	7	16	24.7	86.191	777	0.32023	0.35481	1.0891	1.14	1683600000	413880000	191930000	520640000	557190000
1393	Ubiquitin carboxyl-terminal hydrolase 8	USP8	3	4	4	2	4	2	4	5	115.08	1012	0.26196	0.34755	1.0625	1.1337	266460000	72402000	19755000	114990000	59315000
1467	Ras-related protein Rab-9A	RAB9A	3	11	11	8	9	8	9	54.7	22.837	201	0.49886	0.68291	1.0576	1.1324	3050600000	1038000000	556480000	696880000	759250000
972	Vacuolar protein sorting-associated protein 26A	VPS26A	4	5	5	4	3	4	3	20.2	38.169	327	0.89376	1.0084	1.0791	1.1306	203200000	73993000	58881000	32645000	37685000
2062	Vesicle-associated membrane protein 8	VAMP8	3	4	4	3	3	3	3	36	11.438	100	0.52839	0.57365	1.0781	1.1245	569530000	273780000	165750000	60077000	69912000
1141	Lysosomal alpha-glucosidase;76 kDa lysosomal alpha-glucosidase;70 kDa lysosomal alpha-glucosidase	GAA	3	8	8	6	3	6	3	11.4	105.32	952	0.34943	0.41589	1.0428	1.1204	227640000	104840000	40646000	42447000	39700000
180	Renin receptor	ATP6AP2	22	11	11	6	10	6	10	33	38.386	345	0.44858	0.51806	1.0358	1.1202	884510000	295950000	154470000	217830000	216260000
1903	C-Maf-inducing protein	CMIP	6	9	9	5	7	5	7	15	86.33	773	0.27681	0.35662	1.0436	1.1097	478630000	235320000	69963000	94636000	78707000
2280	G-protein coupled receptor 56;GPR56 N-terminal fragment;GPR56 C-terminal fragment	GPR56	9	3	3	2	2	2	2	6.2	58.041	518	0.85955	0.88278	1.041	1.1038	112470000	19339000	26443000	31852000	34833000
1077	Intercellular adhesion molecule 1	ICAM1	3	18	18	15	15	15	15	43.6	57.825	532	1.3259	1.9061	1.0304	1.097	5685700000	1394200000	2011600000	1125600000	1154300000
1690	Heterogeneous nuclear ribonucleoprotein A0	HNRNPA0	1	2	2	2	2	2	2	11.8	30.84	305	1.723	2.05	1.0153	1.0955	158000000	39056000	62812000	29999000	26128000
1244	Glutathione S-transferase Mu 3	GSTM3	5	5	4	3	3	3	2	28.9	26.559	225	1.1673	1.2358	1.0596	1.0831	253350000	77896000	100030000	34044000	41379000
1895	Copine-8	CPNE8	16	35	34	28	34	27	33	72.5	63.107	564	0.53472	0.69063	1.0406	1.0635	56555000000	16822000000	8888100000	15299000000	15546000000
662	Tumor necrosis factor receptor superfamily member 10A	TNFRSF10A	2	3	3	2	3	2	3	13.9	33.91	310	0.71488	0.88459	0.98027	1.0545	510490000	178980000	123420000	110240000	97840000
2107	Leucine-rich repeat-containing protein 40	LRRC40	1	4	4	2	4	2	4	10	68.249	602	0.83681	0.97175	1.0022	1.0537	150170000	24673000	26535000	41530000	57429000
1925	Solute carrier family 43 member 3	SLC43A3	5	4	4	3	4	3	4	12.4	54.528	491	0.38858	0.5895	1.0248	1.0519	1784500000	320370000	118720000	659580000	685830000
944	Sorting nexin-3	SNX3	7	8	8	3	7	3	7	42	18.762	162	0.33867	0.38127	0.98819	1.0501	930920000	306790000	99719000	283310000	241100000
262	ADP-sugar pyrophosphatase	NUDT5	5	5	5	3	4	3	4	20.7	25.895	232	0.91587	0.9982	1.0258	1.0466	195090000	65751000	43136000	39384000	46822000
2203	Vacuolar protein sorting-associated protein 28 homolog	VPS28	6	10	10	6	10	6	10	64.7	25.425	221	0.32416	0.43324	1.0247	1.046	2672400000	889480000	278400000	770540000	733930000
853	Alpha-soluble NSF attachment protein	NAPA	10	7	7	7	6	7	6	35.5	29.163	256	0.56858	0.70589	0.98308	1.041	401260000	176970000	95775000	67299000	61218000
2084	Ras-related protein Rab-1B;Putative Ras-related protein Rab-1C	RAB1B;RAB1C	3	8	3	6	7	2	2	54.2	22.171	201	0.64491	0.69495	0.96099	1.037	310340000	115400000	70042000	59614000	65284000
110	Glucose-6-phosphate isomerase	GPI	22	16	12	11	16	8	12	40.8	64.824	573	0.84456	1.0202	0.9604	1.0325	6145400000	3240300000	896930000	1007200000	1000900000
992	Flotillin-1	FLOT1	20	20	20	18	18	18	18	60.4	47.355	427	0.63406	0.82995	0.98266	1.032	3631300000	1297000000	899260000	749280000	685720000
298	Tyrosine-protein kinase transmembrane receptor ROR2	ROR2	2	6	6	3	6	3	6	10.8	79.27	704	0.7082	0.78118	0.97479	1.0301	442610000	130480000	90701000	111060000	110370000
1530	Ras-related protein Rab-14	RAB14	2	13	13	8	12	8	12	74.4	23.897	215	0.65418	0.68455	0.99737	1.027	3455900000	1108900000	693580000	850630000	802820000
1873	Volume-regulated anion channel subunit LRRC8D	LRRC8D	2	6	6	6	4	6	4	9.6	98.2	858	0.87722	0.8993	0.96308	1.0228	327360000	123280000	133850000	35304000	34927000
913	Syntaxin-7	STX7	2	5	5	3	3	3	3	35.1	27.4	239	0.5896	0.86951	1.0014	1.0226	761570000	508770000	206750000	20720000	25322000
2183	DnaJ homolog subfamily B member 4	DNAJB4	2	6	5	4	4	3	3	22.3	37.806	337	10.305	9.6843	0.95543	1.0162	333580000	53103000	236630000	21360000	22483000
603	Puromycin-sensitive aminopeptidase	NPEPPS	13	18	18	13	14	13	14	23.8	102.99	915	1.0877	1.0955	0.93651	1.0087	1372300000	412360000	333890000	343830000	282220000
205	Interferon gamma receptor 1	IFNGR1	6	9	9	8	7	8	7	30.1	50.1	448	0.65562	0.88416	0.96244	0.99911	1656200000	621170000	408280000	295080000	331660000
737	CD44 antigen	CD44	29	9	9	6	9	6	9	47.1	22.683	206	1.2615	1.5621	0.9423	0.99653	6192000000	1283000000	1778000000	1587900000	1543100000
2219	E3 ubiquitin-protein ligase CHIP	STUB1	5	10	10	4	8	4	8	33.7	34.856	303	0.62476	0.81914	0.93625	0.99236	667630000	173690000	106580000	231380000	155980000
2055	NEDD4 family-interacting protein 1	NDFIP1	2	13	13	12	12	12	12	43.4	24.899	221	0.38501	0.54218	0.9333	0.99118	7626500000	3359300000	1492900000	1366800000	1407500000
1876	Charged multivesicular body protein 1b	CHMP1B	1	4	4	2	4	2	4	16.1	22.109	199	0.47997	0.6047	0.94323	0.99082	1754100000	291300000	141610000	670100000	651140000
885	Lysosomal alpha-mannosidase;Lysosomal alpha-mannosidase A peptide;Lysosomal alpha-mannosidase B peptide;Lysosomal alpha-mannosidase C peptide;Lysosomal alpha-mannosidase D peptide;Lysosomal alpha-mannosidase E peptide	MAN2B1	6	11	11	4	8	4	8	14.8	113.61	1010	0.21881	0.28434	0.96614	0.98994	457840000	88498000	18391000	224690000	126270000
1239	Proteasome subunit beta type-1	PSMB1	1	10	10	7	9	7	9	53.9	26.489	241	0.9835	1.2092	0.92828	0.98886	1422600000	430220000	411770000	323430000	257150000
1631	Adenylyl cyclase-associated protein 1	CAP1	19	14	14	8	14	8	14	43.4	51.901	475	1.0095	0.99244	0.92971	0.98757	1387100000	372780000	350700000	354840000	308740000
726	Importin-5	IPO5	18	11	11	6	7	6	7	12.6	123.75	1099	1.0092	1.117	0.94631	0.98727	501730000	223530000	111120000	83623000	83459000
1221	Galectin-3;Galectin	LGALS3	2	5	5	4	5	4	5	24	26.152	250	0.6253	0.64952	0.92405	0.97801	718980000	272390000	194970000	109340000	142280000
1744	Importin subunit beta-1	KPNB1	6	22	22	19	17	19	17	36	97.169	876	0.88709	1.0966	0.90365	0.95582	4554500000	1474300000	1235200000	944660000	900420000
1268	Plasma membrane calcium-transporting ATPase 4	ATP2B4	8	18	8	12	16	6	7	18.2	132.59	1193	0.87376	0.99738	0.89434	0.94017	403380000	114040000	103510000	92198000	93636000
1292	Elongation factor 1-gamma	EEF1G	2	22	22	18	16	18	16	58.4	50.118	437	1.327	1.734	0.87308	0.93694	7663800000	2044500000	3271500000	1192600000	1155100000
2057	Phosphatidylinositol 4-kinase type 2-alpha	PI4K2A	2	16	16	13	13	13	13	45.3	54.022	479	0.5688	0.67782	0.86798	0.93575	1277800000	460650000	265970000	272010000	279180000
577	Golgi SNAP receptor complex member 1	GOSR1	7	4	4	2	4	2	4	19	28.293	248	0.64662	0.73512	0.88657	0.92678	137010000	41549000	37392000	27016000	31052000
2113	Calcyclin-binding protein	CACYBP	2	6	6	6	4	6	4	44.9	21.228	185	1.0735	1.2936	0.86092	0.92597	1312900000	878490000	186810000	130460000	117120000
1863	Sulfhydryl oxidase 2;Sulfhydryl oxidase	QSOX2	2	5	5	3	4	3	4	9.7	77.528	698	1.5376	1.7218	0.90545	0.92557	157830000	13642000	21746000	64155000	58292000
1787	DNA damage-binding protein 1	DDB1	8	12	12	7	9	7	9	12.9	126.97	1140	1.0397	1.1659	0.84805	0.90125	539440000	169100000	171500000	103610000	95233000
1008	Importin-7	IPO7	5	19	19	16	17	16	17	25.7	119.52	1038	1.1531	1.457	0.82939	0.89396	1609500000	578370000	612850000	221920000	196360000
1764	Poly(rC)-binding protein 2	PCBP2	24	7	5	6	5	4	4	27.4	38.15	361	0.6474	0.68977	0.84793	0.88878	766820000	338220000	241540000	102980000	84080000
1471	26S proteasome non-ATPase regulatory subunit 7	PSMD7	4	6	6	3	6	3	6	29.6	37.025	324	1.1065	1.4789	0.81487	0.88265	441210000	84237000	109410000	142160000	105400000
1751	Lysine--tRNA ligase	KARS	6	7	7	6	3	6	3	12.1	68.047	597	1.5077	1.7724	0.80199	0.87068	300160000	84885000	142480000	41043000	31755000
912	Eukaryotic translation initiation factor 3 subunit D	EIF3D	6	10	10	7	6	7	6	30.5	58.14	499	1.1883	1.7662	0.80401	0.86995	870250000	287820000	357290000	121980000	103160000
1780	Ras-related protein Rab-11B;Ras-related protein Rab-11A	RAB11B;RAB11A	11	11	11	6	10	6	10	48.2	24.488	218	0.86764	1.0298	0.83953	0.86953	2713300000	677720000	673720000	738560000	623350000
1906	Aldehyde dehydrogenase family 16 member A1	ALDH16A1	5	15	15	4	15	4	15	32.3	85.126	802	0.82476	1.0593	0.80742	0.85413	1011400000	105390000	130360000	414290000	361400000
6	Proteasome subunit alpha type;Proteasome subunit alpha type-2	PSMA2	5	7	7	5	5	5	5	41.9	25.898	234	1.084	1.1476	0.76903	0.82376	964640000	232280000	244040000	287410000	200920000
981	Nuclear pore complex protein Nup155	NUP155	3	5	5	3	2	3	2	5.4	149.01	1332	0.47763	0.57816	0.73609	0.79597	93080000	31667000	19385000	23943000	18085000
1284	Integrin alpha-3;Integrin alpha-3 heavy chain;Integrin alpha-3 light chain	ITGA3	6	7	7	4	6	4	6	7.2	116.61	1051	1.1686	1.4139	0.72121	0.75517	550810000	135700000	161650000	138200000	115260000
1556	40S ribosomal protein S16	RPS16	6	7	7	7	7	7	7	43.8	16.445	146	0.95404	1.3317	0.70205	0.73869	3284800000	904150000	935700000	828350000	616640000
1794	Discoidin domain-containing receptor 2	DDR2	5	21	20	15	20	15	19	28.4	96.735	855	1.5122	1.9853	0.67905	0.7321	7783400000	1167000000	2399200000	1061700000	3155500000
214	60S ribosomal protein L5	RPL5	4	10	10	7	10	7	10	50.8	27.045	238	1.0793	1.2339	0.69436	0.73082	1584800000	391210000	385500000	464980000	343070000
1538	40S ribosomal protein S3a	RPS3A	12	12	12	7	11	7	11	45.8	29.945	264	1.1341	1.613	0.67147	0.71991	1808700000	341880000	512200000	487060000	467540000
961	WD repeat-containing protein 1	WDR1	3	11	11	5	10	5	10	26.2	66.193	606	0.64423	0.65469	0.70719	0.71866	831630000	263920000	196780000	224790000	146140000
218	40S ribosomal protein S14	RPS14	3	3	3	2	3	2	3	42	16.159	150	1.0303	1.2762	0.61371	0.65006	241500000	71726000	75401000	57985000	36393000
1288	60S ribosomal protein L13	RPL13	4	5	5	5	5	5	5	25.1	24.261	211	0.77036	1.0709	0.60828	0.62303	863140000	302660000	222290000	207640000	130550000
729	Heterogeneous nuclear ribonucleoprotein D0	HNRNPD	10	6	5	6	4	5	3	26.2	23.811	210	1.1199	1.0997	0.53282	0.55224	1134200000	319630000	362590000	281250000	170740000
41	Monocarboxylate transporter 7	SLC16A6	2	10	10	7	10	7	10	20.7	57.494	522	1.2145	1.3025	0.43763	0.46053	2188800000	659070000	769980000	519610000	240090000
2266	Talin-1	TLN1	1	44	38	33	33	28	29	25	269.76	2541	0.38757	0.44051	0.37561	0.39899	2534000000	1001000000	427120000	770460000	335460000
1638	Desmoglein-1	DSG1	2	9	9	5	9	5	9	11.1	113.75	1049	0.26804	0.34578	0.29984	0.32416	171430000	76122000	6298500	70283000	18724000
939	Putative adenosylhomocysteinase 2	AHCYL1	8	19	19	10	18	10	18	48.3	58.951	530	0.40482	0.49754	1.1678	1.2003	2988600000	971240000	396950000	758280000	862090000
1634	Large neutral amino acids transporter small subunit 1	SLC7A5	6	11	11	9	11	9	11	23.3	55.01	507	0.8829	1.0966	1.0572	1.0719	25748000000	7722800000	7061400000	5163500000	5800300000
1719	Bleomycin hydrolase	BLMH	6	5	5	2	4	2	4	16.9	52.562	455	0.56757	0.70337	0.81875	0.87212	381410000	120370000	66460000	115300000	79279000
953	UDP-glucose 6-dehydrogenase	UGDH	7	4	4	3	4	3	4	12.8	55.023	494	1.1498	1.1388	2.5618	2.7568	177830000	41594000	43905000	65400000	26930000
123	G-protein coupled receptor family C group 5 member C	GPRC5C	5	5	5	5	5	5	5	13.9	50.111	462	0.29398	0.3027	2.4694	2.5607	1395300000	701010000	180800000	150070000	363450000
1862	Ferric-chelate reductase 1	FRRS1	2	6	6	2	5	2	5	10	66.114	592	0.32858	0.36785	2.1925	2.336	163760000	20264000	6988300	45602000	90901000
2136	Transmembrane 7 superfamily member 3	TM7SF3	8	6	6	6	4	6	4	12.8	64.166	570	0.14614	0.21656	2.145	2.2453	1387700000	605050000	107320000	215710000	459580000
126	Kelch-like protein 13;Kelch-like protein 9	KLHL13;KLHL9	9	10	10	6	7	6	7	21.2	68.187	604	0.1635	0.19417	2.1051	2.1905	373540000	171040000	29969000	65487000	107050000
137	V-type proton ATPase subunit S1	ATP6AP1	2	3	3	2	3	2	3	8.5	31.61	281	0.34965	0.37103	1.9479	2.0567	299940000	127190000	46633000	39384000	86738000
213	Peripheral plasma membrane protein CASK	CASK	20	6	6	2	5	2	5	9.8	100.2	880	0.46427	0.60848	1.9009	1.9841	144350000	26390000	17958000	37575000	62425000
1844	Uncharacterized family 31 glucosidase KIAA1161	KIAA1161	2	4	4	2	2	2	2	7	81.086	714	0.41394	0.51466	1.8302	1.9329	73980000	24747000	18178000	11579000	19476000
1943	Retinoic acid-induced protein 3	GPRC5A	3	10	8	9	9	8	7	27.7	40.251	357	0.13769	0.151	1.8705	1.9113	19866000000	10687000000	1655100000	2511100000	5012400000
2140	Protein lin-7 homolog C	LIN7C	7	5	5	3	3	3	3	30.5	21.834	197	0.60522	0.70611	1.819	1.9106	201130000	75406000	52855000	29034000	43836000
2193	Brain-specific angiogenesis inhibitor 1-associated protein 2-like protein 1	BAIAP2L1	1	8	8	5	6	5	6	24.3	56.882	511	0.19654	0.22188	1.8063	1.908	367590000	121810000	11256000	89378000	145140000
829	WW domain-binding protein 2	WBP2	9	6	6	4	6	4	6	34.2	24.71	231	0.2053	0.32276	1.8034	1.9032	1324600000	434550000	97709000	284010000	508340000
699	Activator of 90 kDa heat shock protein ATPase homolog 1	AHSA1	5	2	2	2	2	2	2	37.8	10.031	90	2.4956	3.49	1.7749	1.901	324920000	42295000	134050000	47439000	101130000
1927	Procollagen galactosyltransferase 1	COLGALT1	2	3	3	2	2	2	2	5.3	71.635	622	1.3759	1.719	1.7675	1.8343	66848000	12160000	17171000	11868000	25649000
1336	Syndecan-4	SDC4	2	7	7	6	7	6	7	37.4	21.641	198	0.58261	0.58941	1.7808	1.8073	1771000000	298380000	174330000	487330000	810920000
1067	Dolichyl-diphosphooligosaccharide--protein glycosyltransferase subunit 1	RPN1	3	32	32	22	32	22	32	63.4	68.569	607	0.32526	0.37548	1.7389	1.7806	8455000000	3056700000	1123000000	1683900000	2591400000
960	Immunoglobulin superfamily member 3	IGSF3	2	28	28	17	24	17	24	31.2	135.19	1194	0.43417	0.58003	1.6475	1.7766	2465300000	809330000	558450000	418200000	679330000
1469	Matrix metalloproteinase-15	MMP15	2	6	6	4	3	4	3	14.5	75.806	669	0.42415	0.50313	1.6818	1.7679	204500000	94410000	46627000	24648000	38820000
1776	Neuronal pentraxin-1	NPTX1	1	16	16	9	15	9	15	38.7	47.122	432	0.11296	0.12793	1.6759	1.7548	3459800000	1450200000	191320000	657100000	1161100000
675	Carboxypeptidase M	CPM	4	5	5	3	5	3	5	35.3	28.314	249	0.32464	0.44228	1.6672	1.7451	1418100000	82373000	24243000	1142600000	168850000
2026	Pannexin-1	PANX1	2	3	3	2	3	2	3	10.2	47.634	422	0.91942	0.95189	1.6352	1.7388	342730000	69159000	66360000	89646000	117570000
882	Protein CYR61	CYR61	1	9	9	3	8	3	8	23.9	42.026	381	0.58008	0.55924	1.6594	1.7333	445660000	98570000	49540000	103530000	194010000
332	V-type proton ATPase 116 kDa subunit a isoform 1	ATP6V0A1	12	7	6	5	5	4	4	10.5	90.499	788	0.1599	0.17797	1.6594	1.7252	206490000	84101000	18675000	39028000	64688000
2078	Protein tweety homolog 3	TTYH3	5	7	7	1	7	1	7	15.1	54.139	491	0.21791	0.28838	1.6191	1.7007	625380000	92372000	21743000	214200000	297060000
1823	Zinc transporter ZIP1	SLC39A1	5	5	5	4	5	4	5	30.8	25.508	240	0.43153	0.47366	1.6139	1.6862	1264100000	284060000	95909000	354420000	529680000
2031	Niban-like protein 1	FAM129B	2	9	9	5	8	5	8	18.7	82.682	733	0.39301	0.44945	1.584	1.6623	427660000	68958000	31077000	137630000	190000000
2061	Programmed cell death protein 10	PDCD10	9	5	5	3	3	3	3	32.5	24.701	212	0.4033	0.47657	1.5616	1.6606	295460000	87679000	42347000	72570000	92861000
1749	Sorting nexin-17	SNX17	5	13	13	8	9	8	9	32.3	52.901	470	0.2153	0.23835	1.5197	1.6386	1356400000	691780000	152020000	205920000	306680000
902	Protein KHNYN	KHNYN	2	9	9	4	7	4	7	16.7	74.533	678	0.15799	0.16569	1.5677	1.634	254740000	59687000	13429000	76048000	105570000
2089	STE20-like serine/threonine-protein kinase	SLK	2	5	5	3	4	3	4	6.6	138.99	1204	0.7644	0.76453	1.5721	1.6303	191900000	68834000	42582000	37038000	43442000
2175	Xenotropic and polytropic retrovirus receptor 1	XPR1	2	14	14	4	12	4	12	24.3	81.534	696	0.45385	0.45843	1.5272	1.6239	734140000	85035000	34546000	227710000	386840000
2182	Peflin	PEF1	1	5	5	3	4	3	4	21.5	30.381	284	0.98074	1.1935	1.495	1.6217	468120000	62658000	71055000	57308000	277100000
1968	Acid sphingomyelinase-like phosphodiesterase 3b	SMPDL3B	5	5	5	3	2	3	2	15.8	50.813	455	0.57677	0.77099	1.5798	1.6199	175530000	74311000	47516000	22686000	31019000
2289	Serine protease 56	PRSS56	2	23	23	17	22	17	22	50.3	64.668	604	0.11057	0.16679	1.5543	1.6172	10146000000	4803900000	636730000	1873800000	2831700000
1180	C-C motif chemokine 5;RANTES(3-68);RANTES(4-68)	CCL5	2	7	7	6	6	6	6	45.1	9.9896	91	0.47743	0.58888	1.638	1.6101	14256000000	5822600000	2511100000	2137100000	3785700000
2019	Proton-coupled folate transporter	SLC46A1	4	5	5	5	4	5	4	16.2	46.643	431	0.29095	0.35185	1.4569	1.6051	105170000	47225000	12096000	17285000	28565000
1397	Protein Wnt-5a	WNT5A	6	5	5	4	2	4	2	17.8	40.886	365	0.38562	0.4702	1.5341	1.5976	537430000	230400000	269070000	12582000	25377000
2178	Eukaryotic translation initiation factor 3 subunit K	EIF3K	8	4	4	3	3	3	3	26.1	24.484	211	0.88193	1.179	1.4949	1.5962	322580000	105450000	110810000	45380000	60944000
1001	Serine protease 23	PRSS23	2	9	9	5	8	5	8	39.3	39.641	351	0.37678	0.40113	1.501	1.5911	3315600000	1336700000	438080000	618500000	922260000
1846	Major facilitator superfamily domain-containing protein 12	MFSD12	4	6	3	4	5	2	2	18	51.029	471	0.2032	0.28954	1.5094	1.5877	940670000	537830000	82430000	117460000	202950000
1803	Centrosomal protein of 55 kDa	CEP55	3	7	7	3	6	3	6	17.2	54.178	464	0.63487	0.62036	1.4663	1.5813	226490000	43371000	34906000	54899000	93310000
121	Disks large homolog 1	DLG1	51	7	7	3	7	3	7	11.7	99.813	892	0.69579	0.91495	1.4923	1.5725	205710000	26570000	22650000	66855000	89633000
950	Tetraspanin-3	TSPAN3	5	4	4	2	4	2	4	16.9	21.183	189	0.30157	0.48585	1.5053	1.5579	3683200000	1320700000	402480000	829150000	1130800000
1950	Adenosine 3-phospho 5-phosphosulfate transporter 1	SLC35B2	5	10	10	3	9	3	9	31.6	42.127	383	0.2086	0.28312	1.4926	1.5538	933830000	296310000	100120000	242400000	295000000
350	Sorcin	SRI	5	4	4	2	2	2	2	28.4	17.605	155	0.90945	0.90881	1.4418	1.5469	110510000	39466000	36427000	19576000	15038000
1685	Unconventional myosin-Ie	MYO1E	7	13	13	9	10	9	10	13.8	127.06	1108	0.31724	0.3142	1.473	1.545	675780000	255030000	112990000	121890000	185860000
1425	Ras GTPase-activating-like protein IQGAP1	IQGAP1	6	66	64	45	56	44	55	55.3	189.25	1657	0.6107	0.64628	1.4481	1.5344	7891000000	2387400000	1681100000	1515800000	2306700000
2261	tRNA-splicing ligase RtcB homolog	RTCB	1	9	9	6	4	6	4	23.8	55.21	505	0.99427	1.148	1.4306	1.5253	248380000	75434000	103420000	29593000	39932000
2123	CD320 antigen	CD320	3	5	5	4	4	4	4	18.8	28.991	282	0.25428	0.36671	1.4371	1.5094	2451200000	958330000	322940000	481430000	688520000
594	Band 4.1-like protein 2	EPB41L2	26	15	14	11	7	10	7	21.8	104.36	935	0.4231	0.44199	1.4048	1.5066	799210000	381530000	160330000	113080000	144280000
606	CD151 antigen	CD151	11	5	5	3	5	3	5	19.1	25.588	230	0.35301	0.5241	1.3931	1.5022	4169300000	1457300000	588220000	845920000	1277900000
1501	Ephrin type-B receptor 4	EPHB4	14	13	11	7	11	5	9	16.8	108.27	987	0.65928	0.82715	1.4385	1.5003	432250000	132860000	118380000	83746000	97257000
1977	Protein TFG	TFG	7	10	10	7	8	7	8	36.1	43.02	396	0.25275	0.32984	1.4596	1.4964	3099300000	997190000	342960000	714510000	1044600000
711	SLIT-ROBO Rho GTPase-activating protein 1	SRGAP1	3	7	5	3	5	2	4	9.7	116.84	1022	0.3945	0.39061	1.386	1.485	182350000	63017000	21876000	40472000	56987000
996	N(G),N(G)-dimethylarginine dimethylaminohydrolase 1	DDAH1	3	6	6	3	4	3	4	26.7	31.121	285	1.107	1.29	1.394	1.4792	170010000	61869000	37663000	32119000	38354000
1802	Anoctamin-6	ANO6	4	7	7	2	7	2	7	9.4	103.96	892	0.5064	0.54652	1.4998	1.4776	265200000	56808000	26274000	76254000	105870000
1682	Receptor-type tyrosine-protein phosphatase eta	PTPRJ	6	23	23	13	19	13	19	24.4	145.94	1337	0.74626	0.77958	1.3936	1.4755	1602900000	282720000	257130000	461990000	601030000
786	Testisin	PRSS21	5	4	4	2	4	2	4	22	24.706	218	0.26689	0.31001	1.363	1.4712	318390000	86052000	28805000	113000000	90536000
1636	Kinesin-like protein KIF23	KIF23	2	19	2	9	18	0	2	26.4	110.06	960	0.9737	1.0806	1.3689	1.4689	1838000000	327160000	320200000	486740000	703950000
2105	Metal transporter CNNM2	CNNM2	5	12	8	9	7	6	5	17.4	94.34	853	0.36123	0.43404	1.3828	1.466	636660000	244640000	159700000	95983000	136340000
31	Protocadherin Fat 1;Protocadherin Fat 1, nuclear form	FAT1	5	44	44	31	27	31	27	12.5	506.37	4590	0.38188	0.41743	1.3625	1.4644	2222500000	852520000	478790000	531420000	359730000
1259	Integrin alpha-6;Integrin alpha-6 heavy chain;Integrin alpha-6 light chain;Processed integrin alpha-6	ITGA6	9	12	12	8	8	8	8	13.2	119.09	1068	0.40455	0.55582	1.3893	1.4557	664860000	281810000	164690000	93502000	124860000
141	Mitogen-activated protein kinase kinase kinase kinase 4	MAP4K4	27	11	5	6	8	2	3	9.3	141.15	1235	0.25855	0.33412	1.3661	1.4514	106700000	38485000	13669000	27618000	26926000
1131	2,3-cyclic-nucleotide 3-phosphodiesterase	CNP	6	15	15	10	13	10	13	38.4	45.098	401	0.42116	0.46695	1.3539	1.4485	1067900000	308800000	151480000	240490000	367170000
2244	Nck-associated protein 1	NCKAP1	2	12	12	6	10	6	10	13.8	128.79	1128	0.49618	0.56957	1.3884	1.4393	469140000	173100000	75731000	97215000	123090000
1976	Nectin-2	PVRL2	3	9	9	7	6	7	6	25.5	51.359	479	0.41891	0.59827	1.3564	1.4359	1751200000	273980000	1011200000	206200000	259750000
1725	Dystroglycan;Alpha-dystroglycan;Beta-dystroglycan	DAG1	1	15	15	10	14	10	14	18.5	97.44	895	0.60984	0.68338	1.3526	1.434	2276000000	727000000	485420000	421570000	641980000
1517	Actin, cytoplasmic 1;Actin, cytoplasmic 1, N-terminally processed	ACTB	8	24	1	21	24	1	1	78.9	41.736	375	0.73309	0.73885	1.3551	1.4322	546600000	179960000	153450000	87391000	125800000
1797	Prolyl 3-hydroxylase 1	LEPRE1	6	5	5	4	2	4	2	9	78.921	697	0.51342	0.5951	1.3655	1.4282	117620000	23780000	11654000	30663000	51520000
1883	Golgin subfamily A member 7	GOLGA7	2	5	5	4	4	4	4	40.1	15.824	137	0.88087	1.1302	1.3173	1.4164	1226200000	280850000	680110000	107230000	157980000
724		CALM2;CALM1;CALM3	12	5	5	2	5	2	5	30.2	16.837	149	0.6428	0.70942	1.3945	1.4112	1268800000	565960000	373930000	136980000	191980000
2229	Brain-specific angiogenesis inhibitor 1-associated protein 2	BAIAP2;CCDC43	20	10	10	5	8	5	8	27	56.625	512	0.28739	0.38244	1.343	1.4073	398350000	86465000	186620000	56303000	68956000
2043	Calcium and integrin-binding protein 1	CIB1	2	3	3	3	3	3	3	22	21.703	191	0.39225	0.41624	1.3311	1.4034	124490000	52138000	19972000	22121000	30256000
1589	Guanine nucleotide-binding protein G(i) subunit alpha-1	GNAI1	4	10	3	8	10	2	3	36.4	40.361	354	0.48142	0.63752	1.3742	1.4032	124620000	51614000	19914000	23252000	29837000
2041	Equilibrative nucleoside transporter 1	SLC29A1	10	7	7	4	7	4	7	18.9	50.219	456	0.31965	0.40497	1.3374	1.4012	2792100000	1076300000	314860000	640090000	760900000
154	Protein scribble homolog	SCRIB	9	13	12	5	10	5	9	12.5	174.91	1630	0.28039	0.33545	1.3555	1.3984	295860000	89915000	21896000	67117000	116940000
580	Unconventional myosin-Ib	MYO1B	11	14	14	9	10	9	10	15.5	128.48	1107	0.46435	0.54042	1.3218	1.3964	869720000	341810000	187530000	138280000	202090000
1229	Syndecan-1	SDC1	3	2	2	2	2	2	2	11.6	32.461	310	0.50456	0.64839	1.312	1.3944	160650000	41181000	32199000	39036000	48235000
840	DnaJ homolog subfamily C member 7	DNAJC7	13	6	6	3	4	3	4	27.3	28.704	253	0.80406	0.88643	1.315	1.3925	351930000	63452000	145370000	54873000	88241000
1761	Receptor-type tyrosine-protein phosphatase kappa	PTPRK	9	5	5	2	5	2	5	5.5	162.1	1439	0.50945	0.58983	1.3211	1.3907	128570000	40215000	22945000	29862000	35549000
1038	GTPase NRas	NRAS	1	9	2	7	5	2	0	66.1	21.229	189	0.54711	0.52272	1.3126	1.3852	1438400000	419410000	348970000	270700000	399360000
1314	Myristoylated alanine-rich C-kinase substrate	MARCKS	1	7	7	5	6	5	6	35.8	31.554	332	0.43698	0.52193	1.304	1.3843	1124000000	409660000	245050000	197690000	271590000
1037	Metalloproteinase inhibitor 1	TIMP1	5	3	3	2	3	2	3	32.9	16.057	143	0.49775	0.67241	1.3191	1.3836	143230000	73702000	38619000	13668000	17239000
1610	Oxidized low-density lipoprotein receptor 1;Oxidized low-density lipoprotein receptor 1, soluble form	OLR1	10	12	12	9	9	9	9	35.5	30.959	273	0.2609	0.32699	1.3012	1.3772	3285700000	1380700000	478410000	622050000	804590000
2271	CD2-associated protein	CD2AP	1	18	18	9	16	9	16	37.6	71.45	639	0.32111	0.33267	1.3507	1.3767	2035200000	607090000	239660000	499340000	689070000
938	EGF-like repeat and discoidin I-like domain-containing protein 3	EDIL3	2	5	5	4	2	4	2	12.1	52.747	470	2.0126	1.9835	1.2864	1.3731	184760000	55436000	74701000	25128000	29497000
209	Radixin	RDX	13	27	13	19	23	7	11	45.4	69.335	590	0.35491	0.39962	1.276	1.3726	1287200000	486100000	172780000	291400000	336900000
1267	Cofilin-1	CFL1	7	14	11	9	14	8	11	78.9	18.502	166	0.65122	0.68866	1.3265	1.3711	10157000000	3108200000	2154300000	2022400000	2871600000
1626	Ephrin-B1	EFNB1	1	2	2	2	2	2	2	9	38.006	346	1.0283	1.1946	1.3064	1.3695	71882000	25056000	24613000	9274700	12939000
1643	Transforming growth factor beta receptor type 3	TGFBR3	3	4	4	3	3	3	3	7.2	93.427	850	0.3143	0.4123	1.3297	1.3634	165480000	98003000	23053000	19355000	25070000
1142	Ras-related protein R-Ras	RRAS	1	7	5	5	7	3	5	40.4	23.48	218	0.65077	0.77974	1.3135	1.3612	1610400000	524870000	384370000	333340000	367850000
1159	Ras-related protein Ral-A	RALA;RALB	4	6	2	4	6	2	2	39.8	23.567	206	0.48126	0.47675	1.2618	1.3603	528850000	227340000	145410000	73654000	82449000
321	Serine/threonine-protein kinase MST4	RBM4B;MST4	20	10	10	5	8	5	8	33.2	43.867	392	0.50454	0.53038	1.3029	1.3533	502680000	192200000	97713000	88731000	124040000
1160	Ras-related protein Ral-B	RALB	5	7	3	4	6	2	2	37.4	23.408	206	0.50146	0.62459	1.2809	1.352	1103700000	235520000	218020000	291760000	358370000
860	Unconventional myosin-Ic	MYO1C	8	33	33	15	27	15	27	42.3	119.63	1044	0.54858	0.60634	1.2556	1.3513	2119400000	553520000	343640000	525730000	696520000
1345	Neural cell adhesion molecule L1	L1CAM	9	31	31	16	29	16	29	34.4	138.91	1248	0.68495	0.8801	1.269	1.3496	4697600000	1047400000	1205100000	1039200000	1405900000
2254	Calcium-binding protein 39	CAB39	5	5	5	3	5	3	5	15.5	39.869	341	0.33065	0.38992	1.2611	1.3479	461380000	158440000	55710000	111440000	135790000
2027	Protein LAP2	ERBB2IP	12	8	7	4	8	3	7	7.5	146.08	1302	0.45243	0.53435	1.313	1.3461	372390000	101780000	43637000	95964000	131010000
1993	Immunoglobulin superfamily member 8	IGSF8	4	22	22	11	22	11	22	57.7	65.033	613	0.20889	0.31298	1.315	1.3425	9693300000	3064400000	765650000	2514100000	3349200000
146	Protein diaphanous homolog 1	DIAPH1	8	7	7	5	4	5	4	7.4	136.85	1228	0.91086	1.145	1.3091	1.3411	485070000	329230000	93766000	25867000	36208000
129	CD276 antigen	CD276	11	7	7	6	6	6	6	27.8	41.767	388	0.82947	0.99635	1.2264	1.3399	888380000	311730000	236400000	153400000	186850000
125	Poliovirus receptor	PVR	6	6	6	3	6	3	6	15.1	45.32	417	0.74793	1.0091	1.2697	1.3358	970620000	165860000	147240000	418570000	238950000
1202	Membrane cofactor protein	CD46	8	6	1	4	6	1	1	15.2	39.803	355	0.84113	0.83252	1.2731	1.3322	1604700000	319110000	783900000	235850000	265850000
1734	Guanine nucleotide-binding protein subunit alpha-13	GNA13	2	16	15	11	13	11	12	44.6	44.049	377	0.72388	0.8639	1.2341	1.331	1569000000	557260000	415280000	262250000	334260000
14	Thioredoxin reductase 1, cytoplasmic	GML;TXNRD1	28	6	6	5	2	5	2	18.3	53.166	482	1.9971	2.3915	1.1638	1.3295	460660000	129060000	244210000	40949000	46437000
1329	HLA class I histocompatibility antigen, Cw-12 alpha chain;HLA class I histocompatibility antigen, Cw-6 alpha chain;HLA class I histocompatibility antigen, Cw-16 alpha chain;HLA class I histocompatibility antigen, Cw-14 alpha chain;HLA class I histocompatibility antigen, Cw-2 alpha chain;HLA class I histocompatibility antigen, Cw-15 alpha chain;HLA class I histocompatibility antigen, Cw-8 alpha ch…	HLA-C	44	14	2	11	14	1	2	44	40.885	366	0.40216	0.59441	1.2822	1.3295	2842100000	956910000	417700000	651720000	815720000
225	Protein transport protein Sec23B	SEC23B	7	4	3	4	2	3	1	7.7	84.472	749	1.0563	1.2641	1.2974	1.3276	133260000	43220000	40793000	26062000	23187000
1219	Endoglin	ENG	3	9	9	6	7	6	7	21.3	67.541	625	0.62457	0.66225	1.2121	1.3262	584710000	193330000	86430000	133480000	171470000
242	Leucine-rich repeat-containing protein 57	LRRC57	3	3	3	3	3	3	3	24.3	16.324	148	0.4825	0.49976	1.2473	1.326	248070000	92841000	45143000	52644000	57446000
138	Band 4.1-like protein 1	EPB41L1	15	12	11	7	9	6	9	21	98.374	880	0.86211	0.88276	1.2245	1.3245	324350000	86942000	72990000	75279000	89141000
2083	Rac GTPase-activating protein 1	RACGAP1	21	14	14	9	12	9	12	32.8	71.026	632	0.77244	1.0218	1.2724	1.324	1247000000	258700000	225950000	358390000	403980000
1409	Excitatory amino acid transporter 1	SLC1A3	11	7	7	5	5	5	5	23.1	55.148	497	0.45392	0.6144	1.255	1.3237	2093400000	867760000	445100000	332940000	447600000
1997	Fermitin family homolog 2	FERMT2	14	11	11	4	10	4	10	19.9	77.86	680	0.56325	0.59015	1.2641	1.3215	292430000	51200000	29298000	87153000	124770000
1684	TNF receptor-associated factor 2	TRAF2	4	4	4	2	2	2	2	9.9	53.055	476	0.40276	0.48064	1.2348	1.3142	99531000	49166000	27152000	10128000	13085000
1579	Guanine nucleotide-binding protein G(I)/G(S)/G(T) subunit beta-2	GNB2	6	13	5	11	12	4	4	48.8	37.331	340	0.68653	0.77856	1.2462	1.3133	1650700000	460410000	307890000	404810000	477620000
1320	D-dopachrome decarboxylase;D-dopachrome decarboxylase-like protein	DDT;DDTL	6	5	5	3	3	3	3	46.6	12.712	118	1.1612	1.2161	1.2206	1.3117	215770000	55505000	70781000	37047000	52434000
1653	Amyloid-like protein 2	APLP2	8	16	15	10	13	10	12	29.6	79.237	695	0.67741	0.85718	1.1937	1.3104	2276900000	502360000	361150000	700180000	713250000
2169	Disco-interacting protein 2 homolog B	DIP2B	13	41	41	25	34	25	34	35.9	171.49	1576	0.23471	0.28556	1.224	1.3088	4110700000	1511400000	711080000	874780000	1013400000
1436	CD97 antigen;CD97 antigen subunit alpha;CD97 antigen subunit beta	CD97	3	14	14	10	14	10	14	23.2	81.742	742	0.71883	0.87779	1.2536	1.3077	3769500000	1104000000	850790000	828340000	986370000
264	Inactive gamma-glutamyltranspeptidase 2;Putative gamma-glutamyltranspeptidase 3;Putative gamma-glutamyltranspeptidase 3 heavy chain;Putative gamma-glutamyltranspeptidase 3 light chain;Gamma-glutamyltranspeptidase 1;Gamma-glutamyltranspeptidase 1 heavy chain;Gamma-glutamyltranspeptidase 1 light chain	GGT2;GGT3P;GGT1	15	3	3	2	2	2	2	6.3	60.851	559	1.3129	1.8374	1.243	1.3074	176720000	78200000	60205000	15769000	22546000
889	Torsin-1B	TOR1B	2	5	5	4	4	4	4	17.6	37.978	336	0.4555	0.46434	1.2458	1.3025	297650000	68382000	46899000	84655000	97712000
1421	Neurogenic locus notch homolog protein 1;Notch 1 extracellular truncation;Notch 1 intracellular domain	NOTCH1	2	11	7	8	8	6	5	5	272.5	2555	0.41107	0.55051	1.2237	1.301	623800000	234570000	106190000	115100000	167940000
2171	Prostaglandin F2 receptor negative regulator	PTGFRN	1	46	46	31	44	31	44	54.3	98.555	879	0.51411	0.6744	1.2416	1.2979	27432000000	8682900000	4314500000	6491100000	7943700000
1917	Misshapen-like kinase 1	MINK1	7	12	6	6	9	2	4	11.6	145.8	1295	0.26889	0.3139	1.2254	1.2971	670320000	167650000	45283000	192370000	265010000
1962	Programmed cell death 6-interacting protein	PDCD6IP	1	54	1	39	53	0	1	66.8	96.771	873	0.28594	0.33256	1.2732	1.2953	42102000000	15181000000	4111300000	10047000000	12763000000
1018	BAG family molecular chaperone regulator 3	BAG3	2	9	9	5	6	5	6	24.7	61.594	575	0.28539	0.37116	1.2156	1.2877	766040000	144540000	420220000	85010000	116270000
1234	Plasma membrane calcium-transporting ATPase 1;Calcium-transporting ATPase	ATP2B1	34	29	19	19	25	13	16	32.3	130.62	1184	0.62077	0.76344	1.2073	1.2861	4392300000	1413000000	1059300000	867040000	1053000000
1122	Hepatocyte growth factor receptor	MET	13	16	15	10	12	9	12	16.5	155.54	1390	0.69185	0.8383	1.231	1.2858	632170000	244000000	185670000	85231000	117260000
1970	Nicastrin	NCSTN	7	11	11	7	11	7	11	19.2	76.743	689	0.51519	0.60556	1.2335	1.2822	3022200000	950730000	460540000	697070000	913860000
1464	Annexin A11	ANXA11	6	21	21	16	20	16	20	43.9	51.242	472	0.40336	0.53495	1.2252	1.2808	7883000000	2764300000	1126300000	1718100000	2274300000
1374	Bone morphogenetic protein receptor type-1A	BMPR1A	3	9	9	7	6	7	6	24.6	60.197	532	0.55395	0.65272	1.2056	1.2803	698350000	245540000	156920000	136000000	159890000
1143	HLA class I histocompatibility antigen, A-69 alpha chain;HLA class I histocompatibility antigen, A-2 alpha chain;HLA class I histocompatibility antigen, A-33 alpha chain;HLA class I histocompatibility antigen, A-74 alpha chain;HLA class I histocompatibility antigen, A-31 alpha chain;HLA class I histocompatibility antigen, A-29 alpha chain;HLA class I histocompatibility antigen, A-32 alpha chain	HLA-A	21	16	0	15	16	0	0	45.8	40.976	365	0.54101	0.55935	1.2459	1.2771	763310000	179010000	98262000	176510000	309530000
1875	Cytoplasmic FMR1-interacting protein 1	CYFIP1	15	20	6	8	17	3	4	19.1	145.18	1253	0.38467	0.51749	1.2035	1.2764	828450000	195650000	108190000	243350000	281260000
1941	SHC SH2 domain-binding protein 1	SHCBP1	2	8	8	3	7	3	7	12.6	75.69	672	0.77794	0.88268	1.2015	1.2755	176770000	33942000	31118000	44997000	66717000
1328	HLA class I histocompatibility antigen, A-34 alpha chain;HLA class I histocompatibility antigen, A-66 alpha chain;HLA class I histocompatibility antigen, A-26 alpha chain;HLA class I histocompatibility antigen, A-25 alpha chain;HLA class I histocompatibility antigen, A-43 alpha chain	HLA-A	10	12	0	11	12	0	0	34	41.054	365	0.42608	0.57876	1.1909	1.2738	505670000	158350000	73165000	125700000	148450000
1243	Collagen alpha-1(V) chain	COL5A1	3	15	15	9	14	9	14	11.1	183.56	1838	0.44222	0.47896	1.221	1.2725	1679400000	297860000	288150000	487170000	606210000
1	Serpin B6	SERPINB6	11	9	9	6	8	6	8	36.4	38.124	332	0.74693	0.92284	1.1948	1.2719	997750000	334270000	274390000	184020000	205080000
901	Plexin-B2	PLXNB2	10	45	44	26	41	26	40	35.5	205.12	1838	0.52707	0.61622	1.2108	1.2701	4602500000	1286600000	783770000	1187800000	1344400000
782	Major facilitator superfamily domain-containing protein 1	MFSD1	7	3	3	2	3	2	3	48.7	8.5648	78	0.26317	0.41628	1.2105	1.2659	724960000	350690000	88279000	128270000	157720000
2115	Rho-related GTP-binding protein RhoF	RHOF	6	8	8	3	7	3	7	59.2	23.625	211	0.3767	0.4712	1.1916	1.2657	224650000	63372000	32167000	50636000	78471000
1410	Neutral amino acid transporter A	SLC1A4	2	8	8	8	8	8	8	22.6	55.722	532	0.99342	1.117	1.2443	1.2653	2770200000	775470000	806930000	520080000	667710000
226	CD59 glycoprotein	CD59	5	4	4	4	4	4	4	29.6	11.985	108	0.62451	0.91214	1.1799	1.2649	4263800000	1423900000	900990000	880100000	1058800000
1312	Cellular retinoic acid-binding protein 2	CRABP2	4	9	9	6	7	6	7	52.2	15.693	138	0.39831	0.49338	1.1904	1.2649	1101700000	444620000	218050000	186670000	252370000
2185	Neuroplastin	DKFZp566H1924;NPTN	8	4	4	2	4	2	4	15.9	34.815	308	0.69219	0.70516	1.2077	1.2644	543200000	145040000	108640000	128960000	160560000
1388	Interleukin-6 receptor subunit beta	IL6ST	5	15	15	12	10	12	10	24.7	103.54	918	0.56633	0.68736	1.1966	1.2638	2081500000	913180000	546720000	298900000	322740000
2110	Guanine nucleotide-binding protein subunit beta-4	GNB4	3	14	8	10	14	5	8	59.7	37.567	340	0.51897	0.62317	1.2448	1.2635	3003800000	934390000	604390000	648950000	816060000
1069	Anion exchange protein 2	SLC4A2	14	29	29	16	22	16	22	35.8	135.6	1227	0.27668	0.36957	1.2059	1.2626	2365600000	913940000	288590000	583280000	579790000
1203	Nucleoside diphosphate kinase A	NME1	2	9	1	7	9	1	1	64.5	17.149	152	0.87198	0.92477	1.1805	1.2609	221940000	49794000	49497000	61050000	61596000
1412	Cell surface glycoprotein MUC18	MCAM	2	23	23	16	18	16	18	40.7	71.607	646	1.2387	1.2436	1.1828	1.2558	5088700000	1052300000	1230100000	1318800000	1487500000
982	Protein XRP2	RP2	1	6	6	3	5	3	5	17.4	39.641	350	0.81772	0.88626	1.2148	1.2541	400430000	49039000	34553000	139680000	177160000
1146	Receptor-type tyrosine-protein phosphatase F	PTPRF	6	27	22	19	19	17	14	20.8	211.68	1898	0.52155	0.60665	1.179	1.2532	1960200000	786700000	409170000	339380000	424980000
1295	14-3-3 protein theta	YWHAQ	2	15	10	11	15	8	10	56.7	27.764	245	0.8505	0.86899	1.1917	1.2493	2493300000	851140000	727180000	457300000	457680000
1286	Moesin	MSN	2	41	28	26	38	15	27	65.3	67.819	577	0.53646	0.71872	1.19	1.2479	18932000000	6095300000	3407200000	4287000000	5142300000
9	Phospholipid-transporting ATPase IG	ATP11C	8	11	10	5	10	5	9	12.8	127.68	1113	0.31144	0.36398	1.1946	1.2476	491550000	132650000	75282000	121180000	162430000
1586	Ras-related C3 botulinum toxin substrate 1	RAC1	9	9	9	6	8	6	8	47.9	23.467	211	0.46221	0.44429	1.2195	1.2459	3259800000	1013500000	456350000	813090000	976900000
2143	Cell cycle control protein 50A	TMEM30A	4	6	6	2	5	2	5	15.8	40.683	361	0.36732	0.50852	1.1435	1.2451	249460000	117350000	40369000	35454000	56289000
1620	Rho-related GTP-binding protein RhoG	RHOG	1	9	9	5	8	5	8	52.4	21.308	191	0.41479	0.57508	1.1983	1.2447	809050000	268630000	130660000	183160000	226610000
1126	Guanine nucleotide-binding protein G(k) subunit alpha	GNAI3	11	16	10	15	14	9	8	61.6	40.532	354	0.63696	0.69719	1.1691	1.2443	8147400000	3055800000	1886200000	1451800000	1753500000
1171	Creatine kinase B-type	CKB	4	10	10	7	9	7	9	43	42.644	381	0.76041	1.1382	1.1802	1.2437	1788800000	584990000	485780000	329550000	388500000
1889	Reticulon-4 receptor-like 2	RTN4RL2	3	5	5	3	5	3	5	13.3	46.105	420	0.31284	0.37561	1.161	1.2425	512430000	80872000	28045000	176590000	226920000
2206	Procollagen C-endopeptidase enhancer 2	PCOLCE2	5	9	9	5	7	5	7	23.6	45.716	415	0.39961	0.52323	1.1507	1.2382	526970000	185260000	83539000	120620000	137560000
1002	Elongator complex protein 1	IKBKAP	2	9	9	3	7	3	7	9.2	150.25	1332	0.77995	0.76122	1.1489	1.2359	211430000	55186000	28938000	59934000	67371000
1455	Guanine nucleotide-binding protein G(q) subunit alpha	GNAQ	2	17	9	9	13	5	8	59.3	42.142	359	0.5219	0.50373	1.1304	1.2315	1605300000	574810000	290080000	340820000	399580000
1456	Rab GDP dissociation inhibitor beta	GDI2	8	26	19	18	22	14	15	65.8	50.663	445	0.5514	0.65117	1.1797	1.2308	6056100000	2252800000	1215900000	1166300000	1421000000
1703	Zinc transporter ZIP6	SLC39A6	3	6	6	3	5	3	5	12.3	85.046	755	0.63154	0.83399	1.1421	1.2298	454430000	92252000	72600000	138840000	150740000
1629	CD83 antigen	CD83	2	7	7	4	7	4	7	31.7	23.041	205	0.25407	0.2534	1.189	1.2296	1868900000	775240000	220520000	402780000	470330000
1549	Ras-related protein R-Ras2	RRAS2	8	5	3	4	5	2	3	31.9	23.399	204	0.72413	1.0449	1.2017	1.2286	274190000	96433000	59087000	52591000	66078000
1900	Volume-regulated anion channel subunit LRRC8A	LRRC8A	1	14	14	12	10	12	10	21.7	94.198	810	0.66096	0.91495	1.1863	1.2284	715350000	276370000	210100000	98810000	130070000
1835	Torsin-3A	TOR3A	5	6	6	2	5	2	5	39.1	20.058	174	0.3941	0.45233	1.1884	1.2284	222370000	48583000	39423000	63402000	70961000
892	Na(+)/H(+) exchange regulatory cofactor NHE-RF1	SLC9A3R1	4	9	9	4	6	4	6	28.8	38.868	358	0.45148	0.63075	1.1429	1.2278	501910000	90540000	51272000	167040000	193060000
1350	Multidrug resistance-associated protein 1	ABCC1	11	12	12	8	7	8	7	10	164.3	1466	1.3923	1.6337	1.1712	1.2273	356950000	89044000	109740000	74960000	83205000
1043	HLA class I histocompatibility antigen, A-68 alpha chain	HLA-A	1	17	3	15	17	2	3	48.5	40.908	365	0.47265	0.61546	1.1872	1.2248	13549000000	4391900000	2114100000	3520800000	3522500000
1545	Beta-2-microglobulin;Beta-2-microglobulin form pI 5.3	B2M	3	3	3	3	3	3	3	35.3	13.714	119	0.55926	0.57663	1.1933	1.2226	1898400000	426580000	270770000	529490000	671540000
1188	Macrophage migration inhibitory factor	MIF	1	2	2	2	2	2	2	17.4	12.476	115	0.62705	0.96771	1.1735	1.2224	1182100000	442820000	304020000	205640000	229620000
1378	TGF-beta receptor type-2	TGFBR2	2	5	5	4	4	4	4	10.2	64.567	567	0.79649	1.0441	1.1634	1.2207	262230000	92344000	65172000	49256000	55460000
1524	Ras-related protein Rab-2A	RAB2A	4	11	5	9	10	4	5	60.4	23.545	212	0.55704	0.63138	1.133	1.2205	1569800000	541970000	315560000	341640000	370680000
1578	Guanine nucleotide-binding protein G(I)/G(S)/G(T) subunit beta-1	GNB1	12	15	8	13	15	8	8	60	37.377	340	0.64432	0.80425	1.1714	1.2154	10103000000	2453200000	1575600000	2715100000	3359500000
1315	Guanine nucleotide-binding protein subunit alpha-11	GNA11	9	16	8	9	12	5	7	54.3	42.123	359	0.42137	0.5468	1.1855	1.2153	2024400000	419030000	214240000	606900000	784230000
1646	Neurogenic locus notch homolog protein 2;Notch 2 extracellular truncation;Notch 2 intracellular domain	NOTCH2	1	32	29	24	28	23	25	19.3	265.4	2471	0.3565	0.38913	1.1212	1.2153	7182800000	2909900000	965420000	1702800000	1604700000
911	Serine palmitoyltransferase 1	SPTLC1	5	19	19	7	18	7	18	53.1	52.743	473	0.5271	0.6975	1.1823	1.2146	3253300000	757110000	470530000	1059700000	965930000
1174	Alpha-actinin-1	ACTN1	15	14	5	9	12	3	4	20.4	102.71	887	0.8807	0.93758	1.1137	1.2145	128620000	46362000	60443000	8842900	12968000
337	Eukaryotic peptide chain release factor subunit 1	ETF1	5	4	4	3	2	3	2	12.1	47.475	423	0.84842	0.88919	1.1556	1.2131	144880000	46375000	53511000	20314000	24676000
2197	Plexin-A1	PLXNA1	3	14	11	10	9	7	6	8.8	211.06	1896	0.83882	0.92193	1.1492	1.2126	437620000	131100000	127590000	82359000	96568000
1013	Endothelin-converting enzyme-like 1	ECEL1	3	14	14	10	8	10	8	22.4	87.602	773	0.15882	0.17618	1.1381	1.2124	1147600000	606840000	150790000	224410000	165570000
1086	Tyrosine-protein kinase Fyn	FYN	1	20	3	11	18	1	3	49.3	60.761	537	0.49781	0.57891	1.1553	1.2098	2915400000	774670000	397090000	735040000	1008600000
933	AP-1 complex subunit gamma-1	AP1G1	6	9	9	5	6	5	6	14.4	91.35	822	0.81294	1.0541	1.1509	1.2088	238000000	75136000	43884000	54940000	64041000
1557	14-3-3 protein epsilon	YWHAE	7	18	15	15	15	13	12	67.8	29.174	255	0.73045	0.77725	1.1869	1.2075	5171400000	1896500000	1474300000	812050000	988570000
2279	Junctional adhesion molecule A	F11R	3	6	6	2	6	2	6	22.7	32.583	299	0.56423	0.59099	1.1681	1.2062	752940000	229950000	150940000	176070000	195980000
825	26S proteasome non-ATPase regulatory subunit 8	PSMD8	6	6	6	4	6	4	6	28	28.065	250	1.2351	1.7599	1.1306	1.2039	469990000	133240000	150270000	99561000	86920000
1775	Neutral amino acid transporter B(0)	SLC1A5	6	14	14	12	14	12	14	36.8	56.598	541	0.96222	1.1542	1.184	1.2014	22727000000	6461400000	5752800000	5010300000	5502600000
1543	Transforming protein RhoA	RHOA;RHOC	6	11	3	9	11	2	3	72	21.768	193	0.58478	0.61919	1.1354	1.2012	3519900000	1313600000	736330000	675110000	794850000
1341	14-3-3 protein beta/alpha;14-3-3 protein beta/alpha, N-terminally processed	YWHAB	6	11	5	8	11	5	5	48.8	27.85	244	0.85651	0.8786	1.1322	1.201	1088100000	376880000	316920000	187350000	206980000
1588	Guanine nucleotide-binding protein G(s) subunit alpha isoforms short;Guanine nucleotide-binding protein G(s) subunit alpha isoforms XLas	GNAS	17	18	15	14	15	12	13	57.6	45.664	394	0.51752	0.65028	1.1058	1.1987	12360000000	3557000000	3589800000	2416800000	2796800000
1494	Monocarboxylate transporter 1	SLC16A1	5	12	12	9	12	9	12	26.2	53.944	500	0.63626	0.86311	1.1447	1.1967	9655400000	2701300000	2261400000	2132200000	2560500000
1665	Lactadherin;Lactadherin short form;Medin	MFGE8	7	19	19	15	16	15	16	60.2	43.104	387	0.96018	1.3552	1.1348	1.195	7079700000	1874400000	1853700000	1562700000	1788800000
1617	Brain acid soluble protein 1	BASP1	3	14	14	9	14	9	14	89	22.693	227	0.38126	0.41595	1.1666	1.1937	2088500000	739270000	335900000	460040000	553320000
1945	Tetraspanin-14	TSPAN14	5	10	10	8	6	8	6	28.9	30.69	270	0.47879	0.50482	1.1248	1.193	1190800000	407670000	234870000	236830000	311420000
2134	Serine incorporator 1	SERINC1	1	5	4	2	5	2	4	13.2	50.494	453	0.61856	0.94853	1.1388	1.1917	903520000	180110000	100680000	285610000	337120000
1548	14-3-3 protein gamma;14-3-3 protein gamma, N-terminally processed	YWHAG	1	14	9	5	14	3	9	60.3	28.302	247	0.78694	0.87577	1.1426	1.1883	1902000000	520750000	461260000	425520000	494510000
881	Podocalyxin	PODXL	2	4	4	3	4	3	4	8.2	55.385	526	1.5522	1.8417	1.1307	1.1871	654560000	174560000	290630000	92286000	97074000
559	Ezrin	EZR	2	34	22	21	32	10	22	56.3	69.371	586	0.5755	0.60201	1.1483	1.1862	5526800000	1400900000	739610000	1586900000	1799300000
929	Tetraspanin-6	TSPAN6	3	9	9	7	9	7	9	32.7	27.563	245	0.36117	0.42712	1.127	1.1859	1721900000	665400000	262960000	383100000	410450000
274	Glycogen synthase kinase-3 alpha	GSK3A	3	4	3	1	4	1	3	12.2	44.919	401	0.38836	0.41912	1.1136	1.1853	95378000	33286000	12714000	23799000	25578000
1590	14-3-3 protein zeta/delta	YWHAZ	13	18	12	13	18	10	12	72.7	27.745	245	0.94855	1.0083	1.1528	1.1852	15012000000	4280500000	3937100000	3050200000	3744600000
677	Myosin light polypeptide 6	PDE6H;MYL6	15	7	7	6	5	6	5	56.6	16.29	145	0.58518	0.60771	1.1068	1.1851	817230000	346970000	224410000	107780000	138070000
1856	POTE ankyrin domain family member E;POTE ankyrin domain family member I;POTE ankyrin domain family member J	POTEE;POTEI;POTEJ	4	10	1	9	10	1	1	10.3	121.36	1075	0.47669	0.47643	1.1136	1.1847	199940000	106670000	72029000	11046000	10201000
756	Synaptosomal-associated protein;Synaptosomal-associated protein 23	SNAP23	10	3	3	2	2	2	2	34	11.14	97	0.61135	0.62256	1.1155	1.1821	136590000	49007000	32031000	23862000	31688000
963	Copine-3	CPNE3	7	11	10	11	6	10	5	24.2	60.13	537	0.54938	0.63181	1.1223	1.1804	1135600000	554190000	296900000	131610000	152940000
1861	CD109 antigen	CD109	4	40	40	26	39	26	39	37.2	161.69	1445	0.68997	0.76159	1.1363	1.1799	6184300000	1420600000	1014300000	1738300000	2011100000
1663	Epithelial discoidin domain-containing receptor 1	DDR1	32	11	10	5	7	5	6	18.4	97.173	876	0.86599	1.0743	1.0618	1.1797	413670000	110490000	92201000	95739000	115240000
716	Inosine-5-monophosphate dehydrogenase 2	IMPDH2	3	19	18	11	16	11	15	43.8	50.957	470	0.56894	0.67043	1.1253	1.1792	1959200000	711700000	397050000	432960000	417470000
1092	Integrin alpha-V;Integrin alpha-V heavy chain;Integrin alpha-V light chain	ITGAV	4	20	20	9	17	9	17	24.8	111.13	1002	0.84214	0.94835	1.1244	1.1784	1025900000	276400000	229390000	239990000	280090000
890	Disintegrin and metalloproteinase domain-containing protein 10	ADAM10	3	14	14	10	12	10	12	22.7	84.141	748	0.37768	0.48369	1.1305	1.1783	2622300000	1086800000	476270000	480010000	579240000
1857	Chondroitin sulfate proteoglycan 4	CSPG4	1	22	22	13	17	13	17	14.1	250.53	2322	0.68618	0.9037	1.1428	1.177	967840000	260640000	276540000	210170000	220490000
686	Transmembrane 4 L6 family member 1	TM4SF1	3	1	1	1	1	1	1	8.9	10.989	101	0.41773	0.56001	1.1976	1.1754	4732300000	530570000	239480000	1707300000	2255000000
1902	Solute carrier family 35 member F2	SLC35F2	6	5	5	4	5	4	5	22.2	41.211	374	0.5223	0.52879	1.0876	1.1731	419920000	159440000	83509000	94370000	82596000
869	NEDD4-like E3 ubiquitin-protein ligase WWP2	WWP2	8	14	11	6	11	5	9	18.4	98.911	870	0.50048	0.55865	1.0916	1.1724	358470000	138690000	69766000	69368000	80653000
1597	Actin, cytoplasmic 2;Actin, cytoplasmic 2, N-terminally processed	ACTG1	11	24	1	21	24	1	1	78.9	41.792	375	0.64824	0.75373	1.1332	1.1714	90098000000	31557000000	19690000000	18204000000	20647000000
324	Calcium-transporting ATPase;Calcium-transporting ATPase type 2C member 1	ATP2C1	16	12	12	7	10	7	10	17.7	98.938	903	0.97796	0.96595	1.1412	1.1709	690510000	205230000	175750000	133050000	176480000
2251	Suppressor of G2 allele of SKP1 homolog	SUGT1	2	3	3	3	2	3	2	12.3	37.804	333	0.89008	0.98583	1.1066	1.1695	171390000	53537000	55393000	31996000	30462000
1978	Serine protease HTRA1	HTRA1	3	10	10	6	9	6	9	29.8	51.286	480	0.41515	0.59463	1.1034	1.1689	1088000000	318580000	148850000	300610000	320000000
1786	Serine/threonine-protein kinase N2	PKN2	7	11	11	9	9	9	9	17.7	94.135	827	0.65644	0.7293	1.1065	1.1687	534790000	159420000	214770000	72357000	88243000
958	DnaJ homolog subfamily A member 2	DNAJA2	3	15	15	6	12	6	12	46.6	45.745	412	0.40676	0.46398	1.1301	1.1686	1888300000	385300000	227680000	593420000	681880000
1948	Vang-like protein 1	VANGL1	2	19	19	11	18	11	18	40.6	59.747	522	0.61722	0.79403	1.0799	1.1679	5493300000	4062500000	480480000	456410000	493930000
1598	Actin, alpha cardiac muscle 1;Actin, gamma-enteric smooth muscle;Actin, alpha skeletal muscle;Actin, aortic smooth muscle	ACTC1;ACTG2;ACTA1;ACTA2	11	15	2	14	15	2	2	42.7	42.019	377	0.65915	0.67279	1.1647	1.1675	2868200000	706670000	488420000	775630000	897480000
1650	Tyrosine-protein phosphatase non-receptor type 11	PTPN11	6	8	8	3	7	3	7	15.3	68.01	593	0.43707	0.43827	1.1258	1.1662	213820000	48854000	23194000	66055000	75718000
1522	Destrin	DSTN	3	8	7	4	8	4	7	58.8	18.506	165	0.5867	0.7475	1.0977	1.1656	759110000	214870000	142930000	206560000	194750000
1536	Ras-related protein Rap-1b;Ras-related protein Rap-1b-like protein	RAP1B	23	11	4	8	11	3	4	64.1	20.825	184	0.37493	0.47436	1.1424	1.1639	5473700000	1566300000	673300000	1509000000	1725100000
1154	Heat shock cognate 71 kDa protein	HSPA8	16	38	31	29	36	26	29	70.7	70.897	646	0.59957	0.66039	1.1396	1.1638	53625000000	17938000000	11218000000	11447000000	13022000000
538	Collagen alpha-1(XII) chain	COL12A1	7	123	106	97	118	82	102	53.1	333.2	3062	0.45612	0.54791	1.1294	1.1635	51930000000	18862000000	8801000000	11583000000	12684000000
100	Adenylate cyclase type 3	ADCY3	7	4	4	2	2	2	2	7	89.121	791	0.57624	0.64629	1.0822	1.1619	102650000	24714000	18037000	29305000	30590000
941	Frizzled-6	FZD6	3	9	9	4	7	4	7	16.9	75.579	674	0.99513	1.0146	1.1155	1.1611	395740000	105450000	82329000	92662000	115300000
1983	Canalicular multispecific organic anion transporter 1	ABCC2	2	13	12	7	9	7	8	11.1	174.21	1545	0.63697	0.82493	1.055	1.1606	691830000	151740000	133160000	200850000	206070000
40	Tropomyosin alpha-3 chain	DKFZp686J1372;TPM3	13	6	4	3	4	3	2	26	26.42	227	1.0555	1.1903	1.0897	1.1592	176570000	29086000	34993000	57363000	55125000
1647	Lactoylglutathione lyase	GLO1	2	7	7	3	6	3	6	51.5	19.043	169	1.3678	1.5133	1.0697	1.1589	431770000	69307000	100690000	124260000	137520000
117	Translationally-controlled tumor protein	TPT1	8	3	3	3	3	3	3	18.1	21.525	188	0.97967	0.96313	1.0902	1.1586	373710000	84880000	91848000	94500000	102480000
1111	Tyrosine-protein kinase Lyn	LYN	1	13	1	8	12	1	0	34.4	56.033	491	0.46066	0.52503	1.0882	1.1565	824490000	173810000	94997000	312420000	243260000
2242	Sodium-dependent multivitamin transporter	SLC5A6	7	6	6	6	4	6	4	12.3	68.641	635	0.47409	0.65111	1.0878	1.1562	780550000	313650000	157580000	146010000	163310000
534	Protein transport protein Sec31A	SEC31A	23	18	18	10	14	10	14	19.7	136.22	1251	1.4683	1.8568	1.0962	1.1552	1581000000	269220000	421940000	335010000	554780000
1726	Desmoglein-2	DSG2	2	14	14	11	10	11	10	20.8	122.29	1118	0.89172	1.1382	1.0975	1.1551	1653900000	545030000	440730000	311890000	356250000
2211	Zinc transporter ZIP10	SLC39A10	4	11	11	8	10	8	10	14.9	94.131	831	0.65724	0.67592	1.1254	1.154	2114800000	617390000	433940000	507570000	555910000
10	Dystrophin	DMD	21	6	6	3	4	3	4	8.3	109.97	956	0.4627	0.61854	1.0704	1.1535	242810000	64776000	27927000	77160000	72950000
2285	Zinc transporter 1	SLC30A1	1	14	14	10	13	10	13	32.9	55.299	507	0.80175	0.91052	1.1029	1.1532	4291700000	1361300000	1154000000	847600000	928910000
2284	Casein kinase I isoform gamma-3;Casein kinase I isoform gamma-2;Casein kinase I isoform gamma-1	CSNK1G3;CSNK1G2;hCG_2004507;CSNK1G1	24	7	7	4	4	4	4	18.2	48.897	423	0.59611	0.68068	1.0632	1.1526	199400000	66193000	37320000	48899000	46990000
2176	Guanine nucleotide-binding protein G(I)/G(S)/G(O) subunit gamma-12	GNG12	1	4	4	4	3	4	3	59.7	8.0061	72	0.80101	1.0055	1.1298	1.1486	1802300000	805120000	545480000	224640000	227020000
204	Tensin-1	TNS1	21	14	14	9	8	9	8	10.4	199.55	1860	0.42409	0.55084	1.1183	1.1471	413920000	190070000	68598000	73478000	81769000
1521	Cell division control protein 42 homolog	CDC42	4	7	7	5	7	5	7	51.3	21.258	191	0.49638	0.50872	1.0904	1.1459	1875100000	590120000	322080000	468240000	494680000
1504	Solute carrier family 12 member 2	SLC12A2	3	12	12	9	7	9	7	14.7	129.68	1196	1.0476	1.3638	1.0871	1.1447	458550000	152810000	167250000	64044000	74439000
1878	Zinc finger CCCH-type antiviral protein 1	ZC3HAV1	9	38	38	25	35	25	35	52	101.43	902	0.35247	0.41354	1.0684	1.1432	4677500000	1754800000	702740000	1015400000	1204700000
279	Pituitary tumor-transforming gene 1 protein-interacting protein	PTTG1IP	4	3	3	1	3	1	3	29.9	11.598	107	0.44957	0.46513	1.0853	1.1426	750330000	131930000	109380000	240940000	268080000
1236	Annexin A7	ANXA7	2	14	14	10	12	10	12	31.1	50.315	466	0.60194	0.77248	1.1036	1.1424	1696700000	698700000	389290000	282100000	326630000
2072	Ras-related protein Rab-34	RAB34	12	9	9	5	7	5	7	43.2	29.044	259	0.46706	0.47087	1.0751	1.1423	421770000	157480000	101880000	83354000	79060000
1720	Bone morphogenetic protein receptor type-2	BMPR2	3	5	5	4	3	4	3	7	115.2	1038	0.45683	0.52001	1.0666	1.1378	214180000	118760000	49803000	19503000	26109000
1068	Guanine nucleotide-binding protein G(i) subunit alpha-2	GNAI2	6	14	7	12	14	6	7	52.1	40.45	355	0.4881	0.67776	1.0685	1.1348	704660000	267450000	130600000	153360000	153250000
553	Condensin complex subunit 1	NCAPD2	2	4	4	2	3	2	3	5.3	102.65	919	0.47459	0.49894	1.0819	1.1346	60515000	18572000	7905700	17113000	16924000
893	Tumor necrosis factor receptor superfamily member 10B	TNFRSF10B	3	13	13	10	11	10	11	35.5	45.083	411	0.64751	0.68898	1.0963	1.134	4118900000	1052600000	579860000	1587500000	898850000
211	Probable cation-transporting ATPase 13A3	ATP13A3	6	9	9	4	5	4	5	9.5	130.81	1164	0.43356	0.46525	1.105	1.1318	219580000	106910000	36495000	29227000	46950000
817	Tyrosine-protein kinase Yes	YES1	7	15	6	5	14	2	6	29	61.386	548	0.42241	0.52605	1.0964	1.1304	668590000	156630000	60453000	212100000	239410000
1476	Importin subunit alpha-1	KPNA2;POU2F2	4	11	11	6	9	6	9	25	57.861	529	0.57035	0.77584	1.0998	1.1281	715180000	267190000	157270000	131850000	158870000
861	Syntaxin-binding protein 3	STXBP3	1	15	15	10	9	10	9	30.2	67.764	592	0.99943	1.0623	1.0789	1.1255	907410000	267650000	286920000	148350000	204500000
1355	Heat shock 70 kDa protein 4	HSPA4	4	20	18	19	12	17	11	32.5	94.33	840	1.2696	1.4335	1.0596	1.1248	2108500000	736360000	969020000	193280000	209880000
1344	Protein S100-A11;Protein S100-A11, N-terminally processed	S100A11	1	4	4	3	2	3	2	42.9	11.74	105	1.2672	1.2934	1.0478	1.1245	388120000	104380000	150680000	62573000	70489000
1792	Ceramide glucosyltransferase	UGCG	1	9	9	6	8	6	8	33.2	44.853	394	0.65681	0.6748	1.0817	1.1212	1377200000	410630000	287770000	366810000	311940000
879	Syntenin-1	SDCBP	4	13	1	12	11	1	1	75.5	32.444	298	0.35364	0.58971	1.1298	1.1206	6834200000	3194000000	1201100000	1123500000	1315600000
1224	Integrin beta-5;Integrin beta	ITGB5	7	10	10	7	6	7	6	13.4	88.053	799	0.67413	0.8356	1.0629	1.1203	393700000	149960000	113940000	59289000	70512000
1364	Basigin	BSG	7	11	4	10	11	3	4	49.8	29.221	269	0.7862	0.89281	1.1024	1.1173	19402000000	5828500000	4617700000	4171100000	4785000000
1225	ADP-ribosylation factor 4	ARF4	4	7	4	5	6	3	3	48.3	20.511	180	0.84227	0.92785	1.0425	1.1146	727470000	174520000	186520000	176700000	189740000
1392	Signal transducer and activator of transcription 3;Signal transducer and activator of transcription	STAT3	4	6	6	6	3	6	3	10.1	83.125	722	0.74681	0.72549	1.0563	1.1141	169000000	72788000	53300000	23204000	19712000
1864	Putative glycerol kinase 5	GK5	4	3	3	2	2	2	2	6	59.155	529	0.79641	0.93618	1.0734	1.1119	77403000	23915000	19926000	16575000	16987000
2159	Myoferlin	MYOF	24	91	91	64	84	64	84	55.2	233.47	2048	0.39232	0.46996	1.0534	1.1109	14412000000	5003800000	2242300000	3542300000	3623100000
145	Sodium/hydrogen exchanger 6	SLC9A6	6	1	1	1	1	1	1	7.1	18.936	170	0.40021	0.50422	1.0727	1.1085	97173000	36189000	12296000	19294000	29394000
1839	Glycosyltransferase 8 domain-containing protein 1	GLT8D1	6	6	6	3	4	3	4	23.5	41.935	371	0.71226	0.74402	1.0337	1.108	252000000	73200000	54913000	65598000	58293000
977	Cold shock domain-containing protein E1	CSDE1	8	9	9	6	4	6	4	15.9	85.746	767	0.86166	0.95438	1.0454	1.1079	225910000	70815000	53582000	50037000	51480000
1477	Rho GDP-dissociation inhibitor 1	ARHGDIA	7	8	8	6	7	6	7	51	23.207	204	0.57716	0.60737	1.1067	1.1066	658430000	262200000	173870000	117430000	104920000
666	Twinfilin-1	TWF1	4	4	3	3	3	2	2	16.2	33.408	291	0.80678	0.96868	1.0365	1.1058	157660000	54030000	46900000	23499000	33230000
319	Ubiquitin-60S ribosomal protein L40;Ubiquitin;60S ribosomal protein L40;Ubiquitin-40S ribosomal protein S27a;Ubiquitin;40S ribosomal protein S27a;Polyubiquitin-B;Ubiquitin;Polyubiquitin-C;Ubiquitin	UBB;RPS27A;UBC;UBA52	24	8	8	6	8	6	8	75.3	10.469	93	0.39791	0.44792	1.0722	1.1058	26162000000	10027000000	4790900000	5233100000	6110300000
1980	Signal transducing adapter molecule 1	STAM	4	12	10	10	9	8	7	41.7	44.971	403	0.2323	0.3201	1.0483	1.1053	1601400000	511300000	147340000	660480000	282230000
1379	Hippocalcin-like protein 1;Neuron-specific calcium-binding protein hippocalcin;Neurocalcin-delta	HPCAL1;HPCA;NCALD	20	4	4	3	2	3	2	19.2	22.313	193	0.36327	0.35702	1.0811	1.1044	154760000	66914000	25821000	29878000	32150000
639	4F2 cell-surface antigen heavy chain	SLC3A2	6	38	2	37	35	2	2	67.6	64.872	599	0.96454	1.2034	1.0774	1.1024	139410000000	39603000000	41290000000	27301000000	31219000000
1708	Serine incorporator 3	SERINC3	3	6	5	4	6	4	5	21.1	46.821	418	0.6171	0.72628	1.0727	1.1022	646420000	231630000	140610000	142250000	131940000
188	Low affinity cationic amino acid transporter 2	SLC7A2	4	6	5	3	6	2	5	10.2	74.301	683	0.32016	0.33087	1.0466	1.1018	233970000	30569000	8705100	108270000	86426000
1790	Fascin	FSCN1	4	15	15	7	14	7	14	34.9	54.529	493	0.63973	0.85678	1.0639	1.1015	1676200000	409930000	314000000	468380000	483850000
1721	Tubulin beta-2B chain;Tubulin beta-2A chain	TUBB2B;TUBB2A	7	18	2	16	18	2	2	49.9	49.953	445	1.3217	1.3393	1.0435	1.1012	128390000	42842000	60391000	12453000	12699000
907	Actin-related protein 2/3 complex subunit 2	ARPC2	5	9	9	8	6	8	6	39	34.333	300	0.84266	0.90932	1.0298	1.1012	501070000	194230000	169470000	67650000	69713000
2047	Semaphorin-3C	SEMA3C	2	10	10	8	7	8	7	16.9	85.206	751	0.73545	0.84665	1.0543	1.1006	888940000	453440000	196280000	116900000	122310000
2117	Progressive ankylosis protein homolog	ANKH	3	5	5	2	5	2	5	12	54.24	492	0.63413	0.84555	1.0528	1.0978	158190000	50621000	31374000	36686000	39513000
812	Small nuclear ribonucleoprotein-associated proteins B and B;Small nuclear ribonucleoprotein-associated protein N	SNRPN;SNRPB	8	2	2	2	2	2	2	8.9	17.546	169	1.0118	1.1679	1.0196	1.0973	237950000	59091000	57839000	55877000	65147000
1027	Purine nucleoside phosphorylase	PNP	4	9	9	8	3	8	3	43.9	32.118	289	0.73417	0.8983	1.0307	1.0973	425850000	217390000	145010000	30539000	32903000
2127	Integral membrane protein 2C;CT-BRI3	ITM2C	7	5	5	4	3	4	3	27.3	24.955	220	0.58333	0.7816	1.0463	1.097	361590000	136330000	98602000	52490000	74162000
1992	Protein tyrosine phosphatase type IVA 1	PTP4A1	4	8	6	7	6	5	4	51.4	19.815	173	0.58629	0.63073	1.0535	1.0931	2190100000	793680000	478590000	443300000	474510000
1185	Plastin-3	PLS3	11	23	23	12	19	12	19	47.6	70.81	630	0.79429	0.94723	1.0385	1.0915	1364500000	392740000	294700000	339890000	337160000
673	Serine/threonine-protein phosphatase;Serine/threonine-protein phosphatase PP1-gamma catalytic subunit	PPP1CC;PPP1CB	10	13	3	10	12	1	2	49	34.95	304	0.59077	0.77341	1.0221	1.0906	1870600000	546700000	346370000	361310000	616220000
1974	Peroxidasin homolog	PXDN	5	64	54	43	59	36	50	60	165.27	1479	0.54445	0.66583	1.0739	1.0893	37082000000	9098100000	5323600000	10825000000	11835000000
1332	High affinity cationic amino acid transporter 1	SLC7A1	2	7	6	3	7	2	6	14.8	67.638	629	0.69381	0.96732	1.0558	1.0876	2135900000	233120000	177200000	838540000	887070000
1919	Arrestin domain-containing protein 1	ARRDC1	4	11	11	11	10	11	10	46.2	45.981	433	0.16756	0.19751	1.0426	1.087	3218800000	1805300000	311970000	533220000	568330000
932	Alpha-actinin-4	ACTN4	16	34	25	25	29	19	21	50.3	104.85	911	0.87526	1.0209	1.0505	1.0868	2602200000	684600000	670530000	616320000	630750000
880	Syntenin-1	SDCBP	2	13	1	12	11	1	1	75.4	32.316	297	0.38366	0.54383	1.0997	1.0864	48603000000	17407000000	6412200000	11797000000	12987000000
1526	Ras-related protein Rab-10	RAB10	6	7	5	5	7	4	5	41	22.541	200	0.76852	0.83211	1.029	1.0826	1340900000	323990000	243260000	375860000	397820000
1799	Tubulin beta-8 chain	TUBB8	4	11	2	9	11	2	2	24.5	49.775	444	1.2073	1.266	1.0378	1.0819	563200000	149040000	209590000	109890000	94677000
2059	Plasma alpha-L-fucosidase	FUCA2	3	4	4	3	2	3	2	11.1	54.066	467	0.62639	0.64961	1.032	1.0796	158630000	65191000	39911000	25388000	28143000
269	CD81 antigen	CD81	9	4	4	4	4	4	4	40.6	17.963	165	0.62317	0.64143	1.0745	1.0777	7042800000	2403600000	1533300000	1496100000	1609800000
392	Catenin delta-1	CTNND1	34	3	3	3	1	3	1	4.3	104.85	938	0.38917	0.51899	1.0346	1.0775	129160000	63032000	16596000	25711000	23821000
2102	Transmembrane protein 185B;Transmembrane protein 185A	TMEM185B;TMEM185A	7	5	5	2	3	2	3	12.9	40.599	350	0.39998	0.39991	1.0521	1.0721	399340000	130940000	53939000	116960000	97501000
142	ATP-dependent RNA helicase DDX3X;ATP-dependent RNA helicase DDX3Y	DDX3X;DDX3Y	33	17	16	8	14	7	13	33.9	69.047	622	0.83884	0.87688	1.0153	1.0695	1142500000	263510000	216720000	343030000	319240000
1088	Cyclin-dependent kinase 1	CDK1;CDC2	5	13	11	7	12	6	10	49.2	34.095	297	0.69279	0.84215	0.99684	1.0675	1492000000	279860000	313330000	429770000	469020000
2076	Palmitoyltransferase ZDHHC5;Palmitoyltransferase	ZDHHC5	3	11	11	9	7	9	7	26.3	71.951	662	0.74991	0.99781	1.0162	1.0654	651040000	223120000	173450000	127780000	126690000
2192	Transmembrane protein 2	TMEM2	6	16	16	7	14	7	14	15.9	147.44	1320	0.54059	0.55515	1.0028	1.0648	601170000	171780000	97807000	167680000	163900000
582	Neuropilin-1	NRP1	9	8	8	6	4	6	4	14.3	101.3	906	0.36743	0.41501	1.01	1.0644	335380000	197930000	84041000	25818000	27597000
256	Major prion protein	PRNP	3	3	3	2	3	2	3	13.7	27.278	249	1.0727	1.2822	1.0109	1.062	232440000	89731000	80120000	29373000	33216000
216	Ribose-phosphate pyrophosphokinase 1;Ribose-phosphate pyrophosphokinase 3	PRPS1;PRPS1L1	12	5	2	3	4	1	2	20.7	31.392	285	1.0527	1.0367	0.99136	1.0595	550180000	114390000	149320000	115790000	170680000
1635	ATP-dependent 6-phosphofructokinase, platelet type	PFKP	9	22	20	17	15	16	14	35.7	85.595	784	0.90234	1.0612	0.99083	1.0571	1700700000	609690000	551850000	282190000	256920000
1715	Trophoblast glycoprotein	TPBG	1	7	7	6	6	6	6	18.1	46.031	420	1.1641	1.6047	0.97892	1.0557	850660000	160360000	189820000	270840000	229640000
936	Asparagine--tRNA ligase, cytoplasmic	NARS	7	10	10	7	5	7	5	23	62.942	548	1.3385	1.763	1.0042	1.0553	167510000	49767000	53588000	28923000	35236000
917	Multidrug resistance-associated protein 5	ABCC5	3	7	6	4	4	4	3	5.2	155.73	1394	0.48352	0.62094	0.99903	1.054	255530000	56398000	157070000	22775000	19289000
2042	Tumor susceptibility gene 101 protein	TSG101	5	19	19	9	18	9	18	44.1	43.944	390	0.351	0.4421	1.0332	1.0536	6812500000	2479800000	559790000	1928700000	1844300000
867	Chloride intracellular channel protein 1	CLIC1	1	14	14	13	12	13	12	77.2	26.922	241	0.58424	0.59402	0.99955	1.0533	5377900000	2145300000	1302700000	991250000	938640000
934	Syntaxin-6	STX6	2	10	10	7	9	7	9	62.7	29.176	255	0.52012	0.72838	0.98559	1.0531	930170000	204250000	187940000	260450000	277530000
1255	Nucleoside diphosphate kinase;Nucleoside diphosphate kinase B	NME1-NME2;NME2;NME1	9	13	5	10	12	4	4	59.2	32.642	292	0.75067	1.0438	0.97517	1.0528	3847900000	1092400000	853890000	958310000	943270000
1732	Flotillin-2	FLOT2	4	17	17	11	16	11	16	46	47.064	428	0.57772	0.72613	1.0198	1.0513	2122900000	731080000	491590000	441030000	459170000
599	Serine/threonine-protein phosphatase;Serine/threonine-protein phosphatase 2B catalytic subunit alpha isoform;Serine/threonine-protein phosphatase 2B catalytic subunit gamma isoform;Serine/threonine-protein phosphatase 2B catalytic subunit beta isoform	PPP3CA;PPP3CC;PPP3CB	18	2	2	2	2	2	2	15.2	15.365	132	0.6097	0.79897	1.0111	1.0506	110740000	36301000	27600000	24215000	22624000
928	Charged multivesicular body protein 2a	CHMP2A	4	7	7	6	7	6	7	22.5	25.104	222	0.4013	0.53476	1.0147	1.0496	1313500000	388700000	172590000	364800000	387460000
1595	Eukaryotic translation initiation factor 5A-1;Eukaryotic translation initiation factor 5A-1-like	EIF5A;EIF5AL1	9	9	9	8	6	8	6	79.9	16.832	154	0.91841	1.0113	1.0246	1.0486	1735100000	645580000	359340000	362980000	367240000
1148	Carboxypeptidase;Lysosomal protective protein;Lysosomal protective protein 32 kDa chain;Lysosomal protective protein 20 kDa chain	CTSA	5	5	5	5	4	5	4	16.4	54.255	481	0.48203	0.5844	0.99137	1.048	418670000	161710000	76530000	99189000	81236000
1901	Ubiquitin-conjugating enzyme E2 variant 3	UEVLD	8	4	4	3	2	3	2	12.9	39.777	357	0.61952	0.63884	0.98942	1.0473	82988000	26577000	13062000	21286000	22063000
2025	Vacuolar protein sorting-associated protein 35	VPS35	4	23	23	18	16	18	16	33.5	91.706	796	0.87101	1.1115	0.97978	1.0458	2482900000	846880000	792180000	503500000	340370000
805	Tubulin-specific chaperone D	TBCD	8	3	3	2	2	2	2	2.4	136.55	1230	0.81857	0.93399	0.97678	1.0456	25648000	6665500	5837500	6705800	6439500
1698	Eukaryotic translation initiation factor 3 subunit I	EIF3I	2	6	6	2	4	2	4	22.8	36.501	325	1.4283	1.3871	0.97435	1.043	219130000	37556000	55566000	37230000	88779000
1827	Protein wntless homolog	WLS	10	6	6	5	5	5	5	12	62.551	543	0.65642	0.77041	0.98194	1.0409	608550000	203400000	168780000	119650000	116720000
295	Complement decay-accelerating factor	CD55	13	18	18	9	18	9	18	68.7	35.695	326	0.6893	0.90845	1.0262	1.0405	25189000000	5952200000	5203200000	6730500000	7302500000
1375	Activin receptor type-1B	ACVR1B	5	9	6	7	7	5	4	27.8	51.724	453	0.70196	0.76197	0.98614	1.0394	260110000	60756000	38628000	73977000	86748000
1310	Ephrin type-A receptor 2	EPHA2	5	27	25	18	27	16	25	31.4	108.27	976	0.72799	0.77512	1.0035	1.0377	9803100000	2234800000	1749400000	1671900000	4147000000
968	Vacuolar protein sorting-associated protein 4B	VPS4B	3	13	8	7	13	4	8	34.9	49.301	444	0.39094	0.51025	0.98804	1.0368	531050000	103660000	45849000	152540000	229000000
1004	Myelin protein zero-like protein 1	MPZL1	4	7	4	6	7	4	4	31.7	28.981	268	0.34704	0.37856	1.0328	1.0364	3873100000	1629300000	560120000	849890000	833760000
359	Phospholipid scramblase 1	PLSCR1	7	7	7	6	7	6	7	23.8	34.217	311	0.67733	0.82086	1.0414	1.0363	1555800000	424630000	284860000	414860000	431440000
238	Tetraspanin-9	TSPAN9	3	2	2	2	2	2	2	19.8	14.846	131	0.72855	0.74597	0.98545	1.0362	275880000	117150000	65055000	51451000	42220000
1759	Inorganic pyrophosphatase	PPA1	2	13	13	6	9	6	9	51.2	32.66	289	1.053	1.1571	0.95529	1.0333	667190000	117660000	160560000	193470000	195500000
2163	Charged multivesicular body protein 5	CHMP5	2	4	4	2	4	2	4	27.4	24.57	219	0.60114	0.75053	1.0351	1.0304	383680000	31663000	19475000	164030000	168510000
1394	Malate dehydrogenase, cytoplasmic;Malate dehydrogenase	MDH1	8	7	7	5	4	5	4	29.9	36.426	334	0.90716	1.056	0.98586	1.0301	598080000	186820000	189790000	111900000	109560000
903	Phosphoribosylformylglycinamidine synthase	PFAS	2	5	5	2	5	2	5	5.5	144.73	1338	0.75458	0.8204	0.98602	1.0301	135060000	23025000	20704000	43544000	47787000
1570	Rho-related GTP-binding protein RhoB	RHOB	1	9	7	7	9	5	7	52.6	22.123	196	0.42049	0.43203	1.0246	1.0262	3741200000	1122100000	476200000	1066700000	1076200000
1294	Erythrocyte band 7 integral membrane protein	STOM	3	16	16	14	15	14	15	68.1	31.73	288	0.67777	0.93194	0.9891	1.0261	20527000000	6689500000	4791600000	4433800000	4612400000
775	Nucleobindin-1	NUCB1	5	4	4	2	3	2	3	22	34.773	295	0.42683	0.62444	0.99816	1.0251	450580000	250410000	100390000	47094000	52691000
1114	Annexin A6;Annexin	ANXA6	9	28	12	20	20	6	8	50.4	75.872	673	0.56263	0.68827	0.96899	1.0232	2929200000	1085300000	706410000	573310000	564210000
19	Polyadenylate-binding protein 1	PABPC1	25	15	10	12	11	8	6	36	58.535	522	0.83785	1.0608	0.97559	1.0231	1578100000	573490000	525240000	238270000	241060000
136	NEDD4 family-interacting protein 2	NDFIP2	5	6	6	3	5	3	5	24.3	24.786	222	0.39558	0.52039	0.97185	1.0225	584070000	160590000	71624000	173260000	178600000
1238	Ras-related protein Rab-6A	RAB6A	13	7	7	7	5	7	5	34.6	23.548	208	1.2315	1.4409	1.0165	1.0224	1835500000	700170000	453910000	335020000	346360000
1265	Tyrosine-protein kinase JAK1	JAK1	5	47	47	28	43	28	43	49.7	133.28	1154	0.51048	0.55071	0.9754	1.0203	9473900000	2690100000	1770500000	2494200000	2519100000
1778	Vesicle-associated membrane protein 3;Vesicle-associated membrane protein 2	VAMP3;VAMP2	7	5	4	3	3	3	2	52	11.309	100	0.64262	0.71883	0.9469	1.0198	694410000	215630000	178510000	156380000	143890000
160	BCL2/adenovirus E1B 19 kDa protein-interacting protein 3	BNIP3	3	4	2	2	3	1	2	15.5	23.728	219	0.69626	0.82959	0.98099	1.0138	114440000	24559000	18270000	35222000	36387000
1181	Elongation factor 2	EEF2	1	46	45	39	41	38	41	63.4	95.337	858	0.99787	1.0924	0.97728	1.0127	24432000000	7102600000	7109800000	5087100000	5132000000
1099	Annexin A2;Annexin	ANXA2	24	27	6	21	21	5	4	67.6	38.604	339	0.86538	1.1907	0.98644	1.0126	16874000000	5261600000	4961600000	3115900000	3534800000
743	ATP-binding cassette sub-family F member 1	ABCF1	3	4	4	4	2	4	2	8.1	67.55	596	1.1486	1.2974	0.95944	1.0111	130470000	43948000	47369000	18126000	21025000
1120	Asparagine synthetase [glutamine-hydrolyzing]	ASNS	8	16	16	10	12	10	12	36.7	62.168	540	1.4482	2.0118	0.95369	1.0109	2116800000	345080000	488900000	884540000	398280000
144	Syntaxin-binding protein 1	STXBP1	12	5	5	3	3	3	3	16.2	65.215	574	0.43861	0.54888	0.96151	1.0096	130700000	28828000	13459000	39356000	49061000
1891	Lysosomal-associated transmembrane protein 4B	LAPTM4B	3	5	5	3	5	3	5	30.5	25.419	226	0.25569	0.38913	0.98161	1.0069	1187500000	352860000	83272000	381800000	369550000
1599	Ubiquitin-conjugating enzyme E2 L3	UBE2L3	4	4	4	3	3	3	3	33	24.003	212	0.42062	0.485	0.92616	1.0053	351950000	160250000	58211000	69429000	64054000
1963	Sodium-dependent phosphate transporter 1	SLC20A1	3	6	6	4	5	4	5	8.5	73.699	679	0.69302	1.0014	0.92928	1.0051	677750000	209900000	181890000	158850000	127110000
1214	Aspartate aminotransferase, cytoplasmic	GOT1	2	13	13	9	11	9	11	42.9	46.247	413	1.065	1.094	0.97731	1.0032	842290000	261350000	306510000	155590000	118830000
573	Nascent polypeptide-associated complex subunit alpha;Nascent polypeptide-associated complex subunit alpha, muscle-specific form	NACA	10	5	5	5	3	5	3	51.5	15.016	136	1.0677	1.1448	0.92931	1.0027	311780000	104060000	131110000	40239000	36371000
1165	Cation-independent mannose-6-phosphate receptor	IGF2R	2	42	42	23	39	23	39	20.1	274.37	2491	0.67444	0.85544	0.95113	1.0027	5457100000	839080000	560430000	3166800000	890790000
1704	Disintegrin and metalloproteinase domain-containing protein 9	ADAM9	5	8	8	4	7	4	7	8.9	90.555	819	0.65026	0.65086	0.93186	1.0013	469220000	133950000	87234000	121790000	126240000
1172	Annexin A3;Annexin	ANXA3	5	7	7	4	4	4	4	25.4	36.375	323	1.6736	1.9438	0.96352	1.0007	188160000	49377000	74148000	33444000	31188000
2024	Sodium-coupled neutral amino acid transporter 2	SLC38A2	4	7	7	6	7	6	7	23.5	56.025	506	0.50089	0.4863	0.98907	0.99909	39497000000	18019000000	9134100000	5985500000	6357700000
2001	Solute carrier organic anion transporter family member 4A1	SLCO4A1	6	5	5	1	5	1	5	8.6	77.083	722	0.48875	0.66191	0.93275	0.99892	315240000	69760000	48500000	95605000	101370000
688	Actin-related protein 2/3 complex subunit 4	ARPC4-TTLL3;ARPC4	10	5	5	3	5	3	5	26	21.058	181	0.66561	0.78394	0.92314	0.99815	408030000	134220000	82232000	97179000	94402000
2033	26S proteasome non-ATPase regulatory subunit 1	PSMD1	7	15	15	7	12	7	12	24.1	102.26	922	1.1785	1.2931	0.94679	0.99801	910790000	230860000	249110000	215330000	215490000
1765	GTP-binding protein Rheb	RHEB	4	7	7	3	6	3	6	46.7	20.497	184	0.58369	0.77543	0.92118	0.99675	571240000	174300000	95115000	158180000	143650000
518	Eukaryotic translation initiation factor 4 gamma 2	EIF4G2	9	7	7	6	3	6	3	11.1	102.33	907	0.97735	0.98814	0.93789	0.99654	183080000	66670000	51488000	34803000	30117000
1573	Ras-related protein Rab-1A	RAB1A	4	11	6	6	9	2	4	57.6	22.677	205	0.66518	0.69995	0.99438	0.99622	4909200000	1638200000	1117900000	1038300000	1114800000
1499	Sodium/potassium-transporting ATPase subunit beta-3	ATP1B3	8	14	14	9	11	9	11	43.7	31.512	279	0.70004	0.91191	0.94861	0.99567	13169000000	3873100000	2742200000	3391500000	3162200000
1879	MAM domain-containing protein 2	MAMDC2	3	17	17	8	15	8	15	30.8	77.555	686	2.2186	2.3502	0.9499	0.99546	988890000	133190000	276160000	300090000	279450000
1532	Actin-related protein 2	ACTR2	3	6	6	4	5	4	5	20.1	44.76	394	0.59955	0.78695	0.9288	0.99435	336650000	124370000	69263000	71716000	71298000
1058	Annexin A1;Annexin	ANXA1	3	15	15	13	12	13	12	51.7	38.714	346	0.94836	1.1411	0.94876	0.98989	3276600000	958360000	930330000	699790000	688130000
1317	Peroxiredoxin-6	PRDX6	1	14	14	12	12	12	12	71.4	25.035	224	0.80627	1.0517	0.93435	0.98801	4434700000	1531800000	1200900000	912780000	789260000
1677	Syntaxin-4	STX4	2	5	1	4	4	1	1	17.5	34.18	297	1.0842	1.4974	0.9178	0.98742	453050000	117620000	169500000	81031000	84900000
341	Scavenger receptor class B member 1	SCARB1	8	13	13	7	12	7	12	27.9	53.847	481	0.55798	0.67014	1.0043	0.98739	4386600000	1003300000	539500000	1514700000	1329100000
1117	4F2 cell-surface antigen heavy chain	SLC3A2	5	38	0	37	35	0	0	71.8	57.944	529	1.2214	1.3163	0.95159	0.98729	484460000	74697000	96766000	150620000	162380000
1396	Eukaryotic translation initiation factor 2 subunit 3;Putative eukaryotic translation initiation factor 2 subunit 3-like protein	EIF2S3;EIF2S3L	4	10	10	6	8	6	8	27.8	51.109	472	0.95398	1.0566	0.91538	0.98712	757610000	228470000	206710000	168410000	154020000
1356	Glypican-1;Secreted glypican-1	GPC1	7	16	16	8	13	8	13	41.9	61.68	558	0.88343	1.1796	0.94005	0.9869	1201400000	289030000	327220000	272900000	312270000
1882	Low-density lipoprotein receptor-related protein 10	LRP10	3	4	4	4	3	4	3	9	76.193	713	0.43102	0.57827	0.91798	0.9869	1491500000	155760000	1230700000	54116000	50922000
1271	Elongation factor 1-beta	EEF1B2	4	3	3	2	2	2	2	20.4	24.763	225	1.8113	1.9076	0.94732	0.98653	851610000	234300000	418270000	97041000	102010000
1290	Threonine--tRNA ligase, cytoplasmic	TARS	9	27	27	16	20	16	20	46.7	83.434	723	1.0869	1.2506	0.94623	0.98605	2078000000	422620000	453130000	606320000	595900000
2058	Nucleoporin NDC1	NDC1	6	7	7	5	4	5	4	18.1	63.157	559	0.4695	0.47397	0.9396	0.98558	250250000	97519000	55147000	50686000	46894000
99	Laminin subunit alpha-3	LAMA3	10	16	13	4	13	4	10	5.6	360.18	3277	0.29552	0.3431	0.94806	0.98555	198110000	47547000	23713000	63600000	63251000
2119	Transmembrane 9 superfamily member 3	TM9SF3	2	4	4	2	3	2	3	9.8	67.887	589	0.98767	1.1426	0.92637	0.9848	117260000	31876000	31741000	28449000	25196000
1401	Folate transporter 1	SLC19A1	8	10	10	6	7	6	7	24.4	64.868	591	0.44975	0.59554	0.95765	0.98376	1081500000	318420000	86565000	344520000	332030000
331	Eukaryotic translation initiation factor 3 subunit C;Eukaryotic translation initiation factor 3 subunit C-like protein	EIF3C;EIF3CL	6	16	16	10	14	10	14	15.9	105.34	913	1.2529	1.4653	0.93244	0.98312	1337700000	349400000	438730000	286360000	263200000
1600	Elongation factor 1-alpha 1;Putative elongation factor 1-alpha-like 3	EEF1A1;EEF1A1P5	12	23	23	20	21	20	21	63.4	50.14	462	0.79631	0.90695	0.97612	0.98228	57139000000	18196000000	14918000000	11993000000	12032000000
338	Transcription factor COE2	EBF2	2	1	1	1	1	1	1	2.6	45.967	427	1.4412	2.1442	0.93439	0.98077	1215900000	312500000	413780000	244750000	244860000
1874	Eukaryotic translation initiation factor 3 subunit M	EIF3M	8	11	11	9	8	9	8	36.6	42.502	374	1.1927	1.2936	0.93149	0.98058	955600000	302730000	379390000	144980000	128500000
1232	Spermidine synthase	SRM	4	3	3	2	2	2	2	10.3	33.824	302	0.66188	0.86976	0.94135	0.98029	156930000	81842000	50007000	13453000	11627000
1376	TGF-beta receptor type-1	TGFBR1	14	22	19	16	19	14	16	53.7	55.959	503	0.5785	0.67462	0.92583	0.97879	9743900000	3661500000	2052300000	2162200000	1867900000
176	Adenylosuccinate lyase	ADSL	17	8	8	5	6	5	6	26	54.465	480	0.9455	1.0252	0.9389	0.97839	318870000	96674000	95724000	65520000	60956000
1763	Poly(rC)-binding protein 1	PCBP1	1	9	7	6	8	4	7	41	37.497	356	0.74216	0.72788	0.95833	0.97835	1339300000	418090000	314480000	314660000	292040000
865	26S proteasome non-ATPase regulatory subunit 12	PSMD12	2	13	13	6	10	6	10	32.5	52.904	456	1.2905	1.519	0.92672	0.97606	432830000	93146000	131350000	108200000	100130000
1465	Ras-related protein Rab-5C	RAB5C	9	10	7	9	10	6	7	71.8	23.482	216	0.66055	0.9358	0.94542	0.97546	3880100000	1414100000	971860000	762400000	731730000
648	Nucleosome assembly protein 1-like 1	NAP1L1	19	7	6	5	7	4	6	61.7	24.694	209	1.0529	1.3295	0.92227	0.97517	1487700000	377830000	463040000	340750000	306100000
1021	L-lactate dehydrogenase A chain	LDHA	15	21	20	12	21	11	20	66	36.688	332	0.85928	1.0181	0.89203	0.97425	15490000000	4428000000	3847400000	3784600000	3429500000
2053	Endoplasmic reticulum resident protein 44	ERP44	1	3	3	2	2	2	2	13.1	46.971	406	1.4459	1.695	0.92175	0.97341	84867000	17853000	31683000	19681000	15650000
1633	Interferon-induced transmembrane protein 2	IFITM2	1	3	1	3	3	1	1	30.3	14.632	132	0.19875	0.20599	0.91074	0.97305	234890000	91947000	16581000	72870000	53489000
670	Sodium-coupled neutral amino acid transporter 1	SLC38A1	3	8	8	5	8	5	8	17.1	56.195	503	1.2566	1.2615	0.95489	0.97175	4557400000	939730000	1182800000	1231600000	1203200000
2082	Toll-interacting protein	TOLLIP	7	5	5	3	5	3	5	25.9	30.281	274	0.49177	0.65643	0.92924	0.97072	761390000	236980000	116210000	238420000	169780000
1898	Choline transporter-like protein 2	SLC44A2	9	14	14	8	13	8	13	20.1	80.123	706	0.53628	0.596	0.89517	0.97057	2684000000	977410000	404230000	676110000	626230000
1832	BRO1 domain-containing protein BROX	BROX	4	10	10	8	9	8	9	29	46.476	411	0.41715	0.4533	0.92967	0.97038	1527700000	435060000	195770000	463440000	433400000
201	CD9 antigen	CD9	5	5	5	5	5	5	5	29.6	17.764	159	0.47364	0.53047	1.0155	0.97024	21509000000	8876800000	5350500000	3596200000	3685600000
2153	Inositol monophosphatase 3	IMPAD1	3	6	6	3	4	3	4	25.1	38.681	359	0.30499	0.33817	0.89793	0.97013	321870000	138950000	46095000	65757000	71067000
57	Eukaryotic translation initiation factor 3 subunit H	EIF3S3;EIF3H	9	8	8	6	5	6	5	26.4	39.589	349	1.3112	1.3136	0.90519	0.96984	543120000	110010000	316120000	58497000	58491000
1105	Profilin-1	PFN1	3	10	6	9	9	5	6	87.9	15.054	140	0.77838	0.80807	0.92108	0.96984	4854700000	1691000000	1283500000	998610000	881680000
2098	SPARC-related modular calcium-binding protein 1	SMOC1	2	5	5	3	5	3	5	14.1	48.162	434	0.3487	0.42449	0.90936	0.96814	215060000	71801000	29856000	51673000	61727000
114	Tubulin beta-3 chain	TUBB3	4	16	3	12	14	1	2	24	88.381	797	0.73839	0.76838	0.94314	0.96535	1132400000	985320000	60298000	48594000	38223000
2029	Myeloid-associated differentiation marker	MYADM	5	4	4	3	3	3	3	19.3	35.273	322	0.57419	0.74919	0.91921	0.96309	1039100000	263230000	177800000	374730000	223350000
241	Collagen alpha-1(IV) chain;Arresten	COL4A1	4	5	5	2	5	2	5	19.4	39.731	386	0.59239	0.77676	0.91774	0.96267	682300000	76472000	36792000	402180000	166850000
1772	Pachytene checkpoint protein 2 homolog	TRIP13	3	9	9	5	6	5	6	26.9	48.55	432	0.53511	0.57155	0.90965	0.96142	220930000	78135000	46303000	37290000	59204000
1064	Glyceraldehyde-3-phosphate dehydrogenase	GAPDH	4	18	18	15	18	15	18	77.6	36.053	335	1.0012	1.0855	0.93791	0.96064	54463000000	13344000000	15845000000	12155000000	13119000000
1615	Disintegrin and metalloproteinase domain-containing protein 17	ADAM17	4	4	4	4	2	4	2	5.8	93.02	824	0.32262	0.37822	0.89353	0.96059	181520000	97391000	39150000	22390000	22590000
1509	Microfibril-associated glycoprotein 3	MFAP3	5	7	7	5	4	5	4	35.2	24.076	216	0.51298	0.75589	0.89044	0.96008	754560000	301640000	179050000	139170000	134700000
868	Eukaryotic translation initiation factor 3 subunit F	EIF3F	4	10	10	7	8	7	8	44.8	37.563	357	1.3445	1.5491	0.89126	0.95818	921790000	282440000	376060000	134620000	128680000
1121	Collagen alpha-2(IV) chain;Canstatin	COL4A2	4	6	6	5	6	5	6	4.5	167.55	1712	0.39949	0.59346	0.92839	0.9542	1050400000	413790000	196120000	221450000	219030000
2034	Protein DJ-1	PARK7	3	8	8	7	6	7	6	54.5	19.891	189	0.63726	0.71846	0.90696	0.95406	899980000	412850000	233830000	128690000	124620000
1466	Ras-related protein Rab-7a	RAB7A	7	16	16	14	15	14	15	76.8	23.489	207	0.82629	0.95294	0.93584	0.95368	9832200000	3457100000	2743700000	1890700000	1740700000
801	Transmembrane protein 45A	TMEM45A	2	2	2	2	2	2	2	6.5	33.481	291	0.46626	0.51553	0.90328	0.95346	430100000	140170000	69809000	117320000	102810000
1128	Galectin-1	LGALS1	2	7	7	6	6	6	6	77.8	14.716	135	1.3581	1.5187	0.89863	0.95273	1146500000	323300000	386910000	228290000	208020000
1616	Interleukin-13 receptor subunit alpha-1	IL13RA1	2	3	3	2	2	2	2	8.9	48.759	427	0.54424	0.55994	0.88783	0.95153	355800000	157720000	86379000	54897000	56799000
1729	Tubulin--tyrosine ligase-like protein 12	TTLL12	1	6	6	3	4	3	4	12.6	74.403	644	0.84525	1.1251	0.9058	0.95149	207940000	44698000	39675000	68391000	55173000
11	Epiplakin	EPPK1	2	22	17	12	15	10	11	27.6	553.12	5063	0.76778	0.97802	0.89707	0.94973	810580000	152980000	164470000	261240000	231900000
1253	Multifunctional protein ADE2;Phosphoribosylaminoimidazole-succinocarboxamide synthase;Phosphoribosylaminoimidazole carboxylase	PAICS	4	16	16	12	16	12	16	38.4	47.079	425	0.91847	1.032	0.8926	0.94892	2268000000	593410000	601310000	583170000	490070000
219	ATP-dependent 6-phosphofructokinase, muscle type	PFKM	16	7	5	4	4	4	3	9.6	96.907	883	0.8075	0.81172	0.88771	0.94867	202840000	70970000	57547000	37797000	36530000
1458	Hsc70-interacting protein;Putative protein FAM10A4;Putative protein FAM10A5	ST13;ST13P4;ST13P5	6	6	6	4	6	4	6	19	41.331	369	0.97335	1.0006	0.88807	0.94821	763820000	218970000	185770000	189490000	169600000
1124	Integrin alpha-5;Integrin alpha-5 heavy chain;Integrin alpha-5 light chain	ITGA5	1	8	8	3	7	3	7	11.6	114.54	1049	1.1398	1.6139	0.91326	0.94732	405100000	75319000	78738000	129560000	121490000
2036	Synaptic vesicle membrane protein VAT-1 homolog	VAT1	9	9	9	7	6	7	6	33.8	41.92	393	1.378	1.5201	0.89679	0.94674	475440000	197920000	190640000	55214000	31661000
2075	Protein Niban	FAM129A	4	10	10	4	9	4	9	15	103.13	928	1.2993	1.6756	0.90637	0.94667	333410000	47609000	66996000	120190000	98612000
1706	Phosphatidylinositol-binding clathrin assembly protein	PICALM	18	3	3	2	2	2	2	7.4	59.918	551	0.87465	0.88201	0.8983	0.94395	125900000	32056000	33051000	31516000	29277000
1989	Transportin-1	TNPO1	10	11	11	7	8	7	8	16.3	101.31	890	1.0176	1.1167	0.90958	0.94374	487380000	154690000	150070000	99425000	83190000
1518	Eukaryotic initiation factor 4A-I	EIF4A1	14	21	11	20	18	11	8	59.1	46.153	406	0.68898	0.86729	0.90105	0.94302	6070000000	1960000000	1421600000	1253900000	1434400000
1460	Dynamin-2	DNM2	22	10	10	7	5	7	5	13.3	97.976	869	0.61202	0.73875	0.86816	0.94257	436890000	107020000	244710000	43089000	42071000
196	Ribonucleoside-diphosphate reductase subunit M2	RRM2	4	4	4	3	2	3	2	13.9	42.906	374	0.92822	1.048	0.91585	0.94207	134810000	49811000	47853000	18828000	18315000
147		HSPA1A	5	33	15	25	33	12	15	67.4	70.051	641	0.98533	1.0885	0.92721	0.94077	26820000000	7531000000	7165400000	6355500000	5767700000
1326	Serine/threonine-protein phosphatase 2A 65 kDa regulatory subunit A alpha isoform	PPP2R1A	15	17	17	14	14	14	14	41.3	65.308	589	0.99887	1.1517	0.89739	0.93903	1311200000	388480000	331000000	301510000	290160000
1640	Peptidyl-prolyl cis-trans isomerase FKBP4;Peptidyl-prolyl cis-trans isomerase FKBP4, N-terminally processed	FKBP4	4	15	15	10	10	10	10	39.2	51.804	459	0.99974	1.1416	0.87806	0.93463	886160000	225880000	237230000	222720000	200320000
1237	Ras-related protein Rab-5A	RAB5A;RAB5B	7	6	3	5	6	2	3	42.3	23.658	215	0.7319	1.0066	0.88164	0.93085	528150000	205330000	154300000	90671000	77843000
1028	Hypoxanthine-guanine phosphoribosyltransferase	HPRT1	1	6	6	4	4	4	4	31.2	24.579	218	0.96669	0.95743	0.88245	0.93046	355510000	170110000	119330000	34941000	31124000
1495	IST1 homolog	IST1	15	15	15	10	14	10	14	43.3	36.622	335	0.50186	0.53905	0.91883	0.92916	5984400000	1493300000	790730000	1833100000	1867300000
797	Proteasome-associated protein ECM29 homolog	KIAA0368;ECM29	5	9	9	5	5	5	5	5.2	223.69	2017	1.0801	1.1388	0.89329	0.92867	168330000	65049000	54797000	26170000	22316000
1135	Leukotriene A-4 hydrolase	LTA4H	4	6	6	5	3	5	3	13.5	66.851	587	0.83274	0.83503	0.87444	0.92794	223380000	97738000	73520000	25335000	26791000
1932	E3 ubiquitin-protein ligase RNF149	RNF149	2	14	14	10	14	10	14	41.5	43.164	400	0.46444	0.56352	0.89722	0.92779	6653600000	2296400000	1021000000	1753600000	1582600000
1670	Histone-binding protein RBBP4;Histone-binding protein RBBP7	RBBP4;RBBP7	16	5	5	3	5	3	5	12.9	46.158	410	1.3013	1.6902	0.87215	0.92767	312330000	68229000	76572000	97954000	69575000
1648	14-3-3 protein eta	YWHAH	2	10	6	6	9	4	5	45.5	28.218	246	0.67021	0.94767	0.87001	0.9276	395010000	141410000	111350000	80050000	62201000
663	CAD protein;Glutamine-dependent carbamoyl-phosphate synthase;Aspartate carbamoyltransferase;Dihydroorotase	CAD	5	53	50	36	48	36	45	32.6	236.02	2162	0.70219	0.86419	0.87215	0.92749	5651200000	1426300000	1458000000	1454400000	1312500000
1654	Peroxiredoxin-1	PRDX1	3	14	11	12	12	10	9	73.4	22.11	199	1.0144	1.1721	0.89087	0.92709	10032000000	2910200000	3207800000	2047600000	1866500000
894	Proteasome subunit alpha type-7	PSMA7	9	10	10	8	10	8	10	49.6	27.887	248	1.1156	1.229	0.88942	0.92629	2336600000	656800000	732460000	498830000	448540000
986	Eukaryotic translation initiation factor 3 subunit G	EIF3G	5	5	5	2	4	2	4	19.1	35.611	320	1.0386	1.0761	0.86928	0.92623	266800000	74869000	55988000	81100000	54840000
178	Cathepsin D;Cathepsin D light chain;Cathepsin D heavy chain	CTSD	15	7	7	3	6	3	6	21	43.688	405	0.55265	0.58778	0.87533	0.92601	316210000	71797000	38275000	116460000	89682000
282	Coatomer subunit delta	ARCN1	5	7	7	3	6	3	6	14.5	61.626	552	1.3647	1.4713	0.8807	0.92502	303170000	56302000	82924000	96743000	67199000
1424	E3 ubiquitin-protein ligase NEDD4	NEDD4	7	14	8	8	10	5	5	18.7	104.22	900	0.39277	0.43457	0.87987	0.92451	205670000	47241000	15009000	73893000	69529000
780	MIT domain-containing protein 1	MITD1	3	5	5	3	5	3	5	33.3	27.5	231	0.77911	1.0374	0.85715	0.92428	442100000	117500000	114070000	110900000	99629000
2287	Calpain-7	CAPN7	2	13	13	6	12	6	12	20.9	92.651	813	0.43332	0.56974	0.88169	0.92391	353850000	62857000	24144000	135010000	131840000
914	Monocarboxylate transporter 4	SLC16A3	11	12	12	9	10	9	10	27.3	49.469	465	0.67765	0.74344	0.92112	0.92388	13642000000	4874500000	3280200000	2856700000	2630300000
288	Nardilysin	NRD1	6	4	4	2	4	2	4	4.6	108.71	949	0.73813	0.77454	0.88405	0.92377	79702000	22444000	14380000	21924000	20954000
51	Sodium- and chloride-dependent taurine transporter	SLC6A6	6	6	6	3	5	3	5	10.3	81.338	721	1.0017	1.0564	0.91698	0.92353	781840000	120770000	118160000	205730000	337190000
1346	Peroxiredoxin-2	PRDX2	3	10	9	5	10	4	9	52.5	21.892	198	0.68458	0.80762	0.87928	0.92298	1993400000	343840000	273020000	812290000	564250000
1443	Alanine--tRNA ligase, cytoplasmic	AARS	3	24	24	16	20	16	20	34.1	106.81	968	1.2961	1.2872	0.90076	0.92294	1318400000	316070000	382890000	311830000	307590000
1884	E3 ubiquitin-protein ligase HUWE1	HUWE1	5	8	8	5	4	5	4	2.1	480.19	4358	1.1211	1.2649	0.87354	0.92273	874970000	772490000	69929000	19666000	12880000
304	Histone H3;Histone H3.2;Histone H3.1t;Histone H3.3;Histone H3.1;Histone H3.3C	H3F3B;H3F3A;HIST2H3A;HIST3H3;HIST1H3A;H3F3C	10	3	1	2	3	0	1	25	10.334	92	0.47245	0.71764	0.87331	0.92253	3992800000	971350000	448500000	1374300000	1198600000
55	Prostaglandin E synthase 3	PTGES3	6	3	3	3	2	3	2	23.2	19.155	164	1.1399	1.225	0.86977	0.92214	334370000	143200000	119920000	36469000	34788000
1623	Fibulin-2	FBLN2	4	11	11	5	10	5	10	10.7	126.57	1184	0.41289	0.43052	0.86922	0.92206	980450000	423990000	166440000	206410000	183610000
1282	Proteasome subunit alpha type-1;Proteasome subunit alpha type	PSMA1	4	12	12	6	11	6	11	59.7	29.555	263	1.0001	1.0548	0.86928	0.92196	1526200000	372200000	293140000	461090000	399750000
1515	Triosephosphate isomerase	TPI1	6	15	15	13	13	13	13	78.7	26.669	249	1.0825	1.1218	0.8818	0.92012	7537500000	2082500000	2098700000	1545300000	1811100000
900	Exportin-1	XPO1	10	15	15	10	9	10	9	18.4	123.38	1071	1.228	1.2786	0.86312	0.9198	555250000	155770000	171640000	116650000	111190000
1609	T-complex protein 1 subunit beta	CCT2	4	33	33	26	30	26	30	74.4	57.488	535	1.2225	1.4456	0.87984	0.91871	14960000000	3981000000	5011900000	3115400000	2852100000
710	Protein transport protein Sec24C	SEC24C	3	8	8	6	4	6	4	9.7	111.98	1042	0.82873	0.84798	0.89231	0.91701	430380000	111450000	97073000	168120000	53730000
891	Protein arginine N-methyltransferase 5;Protein arginine N-methyltransferase 5, N-terminally processed	PRMT5	14	8	8	3	7	3	7	19.5	71.319	620	1.0844	1.114	0.8799	0.91658	282410000	70947000	70049000	88284000	53126000
1554	26S protease regulatory subunit 8	PSMC5	13	15	15	9	12	9	12	45.1	45.626	406	1.0943	1.122	0.81427	0.91644	682940000	178510000	185380000	174690000	144360000
227	CTP synthase 1;CTP synthase	CTPS1	10	9	9	8	7	8	7	21.6	63.723	564	1.0087	1.2252	0.8703	0.9159	583440000	224410000	130260000	122040000	106730000
1301	Proteasome subunit alpha type-5	PSMA5	2	10	10	7	10	7	10	54.8	26.411	241	0.86036	1.0111	0.88774	0.91551	1941800000	566050000	513410000	454310000	408020000
1368	26S protease regulatory subunit 7	PSMC2	4	18	18	9	16	9	16	50.3	48.633	433	1.1098	1.3759	0.85974	0.91421	1082700000	298880000	331620000	238850000	213370000
1090	Alpha-enolase	ENO1	18	21	18	19	20	17	17	59.9	47.168	434	0.97778	1.0832	0.90709	0.91403	33635000000	10313000000	9952400000	6980500000	6389600000
1209	Carbonyl reductase [NADPH] 1	CBR1	4	7	5	6	4	4	2	34.7	30.375	277	1.4037	1.8454	0.85776	0.9133	782970000	164580000	147340000	86362000	384690000
2278	Phosphoserine aminotransferase	PSAT1	2	8	8	6	7	6	7	21.1	40.422	370	1.9259	2.4705	0.85516	0.91228	604790000	143290000	287650000	95135000	78712000
1824	E3 ubiquitin-protein ligase UBR4	UBR4	9	31	31	15	21	15	21	7.4	571.85	5159	1.4545	1.5852	0.87632	0.9122	768140000	142620000	199180000	234620000	191720000
80	Ubiquitin-like protein ISG15	ISG15	3	3	3	3	3	3	3	29.4	15.562	143	1.582	1.5496	0.84253	0.91202	346310000	127750000	114440000	54387000	49727000
1712	Cullin-4A	CUL4A	9	13	13	10	6	10	6	21.1	87.679	759	1.0374	1.2354	0.84882	0.91135	375580000	138080000	143770000	51885000	41847000
1463	T-complex protein 1 subunit delta	CCT4	2	30	30	20	29	20	29	63.6	57.924	539	1.1375	1.36	0.88253	0.90973	13484000000	3494400000	3888700000	3220800000	2880200000
280	Eukaryotic translation initiation factor 3 subunit L	EIF3L	8	24	24	17	19	17	19	45.8	70.901	607	1.2197	1.3984	0.85165	0.90962	2023700000	474070000	647550000	458970000	443090000
715	Nuclease-sensitive element-binding protein 1;Y-box-binding protein 3;Y-box-binding protein 2	YBX1;YBX3;YBX2	7	3	3	3	2	3	2	12.6	41.905	374	0.81997	0.82588	0.85524	0.90818	203520000	99589000	77626000	12227000	14078000
1777	Syntaxin-binding protein 2	STXBP2;ZNF14	11	6	6	2	5	2	5	14.6	66.137	590	0.58824	0.58241	0.84347	0.90747	242940000	47222000	37830000	85549000	72341000
1164	C-1-tetrahydrofolate synthase, cytoplasmic;Methylenetetrahydrofolate dehydrogenase;Methenyltetrahydrofolate cyclohydrolase;Formyltetrahydrofolate synthetase;C-1-tetrahydrofolate synthase, cytoplasmic, N-terminally processed	MTHFD1	3	21	21	13	15	13	15	24.9	101.56	935	0.87278	1.005	0.8639	0.90518	1204700000	329430000	296940000	239670000	338650000
802	Obg-like ATPase 1	OLA1	5	6	6	4	4	4	4	20.7	46.937	416	1.0055	1.0396	0.8389	0.90485	289940000	92700000	86818000	55816000	54606000
864	26S proteasome non-ATPase regulatory subunit 11	PSMD11	4	16	16	10	14	10	14	41	47.463	422	1.4036	1.5642	0.84139	0.90408	1309600000	293530000	397730000	280260000	338120000
1222	T-complex protein 1 subunit alpha	TCP1	11	30	30	26	25	26	25	69.2	60.343	556	1.1656	1.3415	0.87855	0.90367	11998000000	3239400000	3875600000	2712600000	2170600000
1664	Galectin-3-binding protein	LGALS3BP	10	29	29	23	28	23	28	56.9	65.33	585	0.34946	0.51588	0.89847	0.90263	175870000000	51196000000	19693000000	54665000000	50315000000
1438	4-trimethylaminobutyraldehyde dehydrogenase	ALDH9A1	3	9	9	5	7	5	7	22.3	53.801	494	0.47584	0.51764	0.84749	0.90101	278330000	74179000	28955000	117330000	57863000
2044	T-complex protein 1 subunit eta	CCT7	7	29	29	23	27	23	27	65.6	59.366	543	1.2035	1.3686	0.86105	0.90097	12317000000	3040000000	3542800000	3012300000	2722000000
2208	Ras-related protein Rab-21	RAB21	1	6	6	3	5	3	5	33.3	24.347	225	0.62854	0.64663	0.84121	0.90087	575290000	153600000	103990000	166220000	151470000
1070	Sodium/potassium-transporting ATPase subunit alpha-1	ATP1A1	20	53	48	40	51	36	46	51.7	113	1023	0.98754	1.0969	0.87732	0.90006	68841000000	15681000000	23263000000	12862000000	17035000000
969	Filamin-B	FLNB	13	18	13	10	10	8	6	9.3	271.41	2537	1.0754	1.0999	0.8341	0.89971	304920000	103020000	89944000	72300000	39652000
1612	Glutathione S-transferase omega-1	GSTO1	5	7	7	3	4	3	4	30.3	27.566	241	4.4031	4.5071	0.85028	0.89967	1035900000	55942000	912080000	33886000	33994000
1940	Metal transporter CNNM3	CNNM3	3	11	9	8	8	7	7	20.8	76.118	707	0.62419	0.83178	0.86251	0.899	1249800000	153330000	691090000	114620000	290750000
1389	T-complex protein 1 subunit zeta	CCT6A	6	25	25	20	23	20	23	62.5	58.024	531	1.2044	1.2813	0.88255	0.89892	14478000000	3382000000	3737200000	3866900000	3492300000
1789	Synaptophysin-like protein 1	SYPL1	4	3	3	3	3	3	3	19.5	26.411	241	1.4518	1.8761	0.86214	0.89835	497710000	158750000	177530000	89328000	72104000
2100	Anthrax toxin receptor 1	ANTXR1	10	15	15	8	15	8	15	29.4	62.788	564	0.99146	1.3636	0.83302	0.89817	2271700000	483320000	438630000	728400000	621310000
108	Tyrosine-protein kinase transmembrane receptor ROR1	ROR1	3	7	7	3	7	3	7	8.2	98.363	882	1.0956	1.0703	0.84572	0.89707	270280000	45305000	40696000	100480000	83800000
2015	Kin of IRRE-like protein 1	KIRREL	6	14	14	9	12	9	12	23.2	83.535	757	0.69564	0.91247	0.8468	0.89639	1204700000	377760000	351830000	261110000	214020000
1497	Tyrosine--tRNA ligase, cytoplasmic;Tyrosine--tRNA ligase, cytoplasmic, N-terminally processed	YARS	2	7	7	6	3	6	3	13.3	59.143	528	1.5521	2.0735	0.84291	0.89604	517000000	205090000	229800000	40981000	41117000
1343	Stress-induced-phosphoprotein 1	STIP1	6	13	13	11	8	11	8	26.3	62.639	543	0.91249	1.136	0.83963	0.89566	1063900000	450010000	392990000	119180000	101740000
1215	Integrin alpha-2	ITGA2	2	24	6	19	18	5	5	27.1	129.29	1181	1.5121	1.6781	0.84823	0.89161	2621700000	687480000	1042400000	425510000	466380000
1511	Protein SEC13 homolog	SEC13	6	5	5	3	4	3	4	24.8	35.54	322	1.3598	1.6871	0.85305	0.89151	203790000	28383000	50932000	83758000	40714000
77	ATP-dependent RNA helicase DDX1	DDX1	5	8	8	5	5	5	5	17.6	73.915	659	0.86944	1.0501	0.8382	0.89149	452950000	138560000	129960000	110060000	74363000
1136	Fructose-bisphosphate aldolase C	ALDOC	6	4	2	3	3	1	2	20.3	39.455	364	0.75894	1.0715	0.8679	0.89068	247820000	97247000	98604000	28967000	22999000
922	26S proteasome non-ATPase regulatory subunit 3	PSMD3	3	13	13	8	9	8	9	25.8	60.977	534	1.3601	1.433	0.82199	0.88976	990450000	289780000	391680000	192420000	116570000
1591	Serine/threonine-protein phosphatase 2A 55 kDa regulatory subunit B alpha isoform	PPP2R2A	10	3	3	2	3	2	3	7.4	51.691	447	1.1003	1.2616	0.85194	0.88965	106950000	31667000	39720000	17007000	18556000
1534	ADP-ribosylation factor 1;ADP-ribosylation factor 3	ARF1;ARF3	9	8	4	7	8	4	4	54.7	20.697	181	0.56705	0.62066	0.83889	0.88831	3380300000	1069800000	647820000	910240000	752460000
919	Synaptobrevin homolog YKT6	YKT6	3	6	6	4	5	4	5	33.8	22.417	198	0.66771	0.66111	0.83699	0.8882	227800000	77252000	43943000	59491000	47115000
1433	T-complex protein 1 subunit epsilon	CCT5	7	34	34	28	30	28	30	75	59.67	541	1.1945	1.3258	0.84567	0.88788	9276100000	2226700000	2707800000	2327800000	2013800000
796	Low-density lipoprotein receptor	LDLR	10	10	10	6	8	6	8	14.4	104.56	945	1.0184	1.1187	0.84552	0.88769	661050000	192610000	157120000	168440000	142880000
1441	T-complex protein 1 subunit gamma	CCT3	9	34	34	27	31	27	31	64.8	60.533	545	1.0721	1.3775	0.84929	0.88716	17899000000	7700300000	4218700000	3133900000	2846400000
1076	Eukaryotic translation initiation factor 2 subunit 1	EIF2S1	3	2	2	2	2	2	2	6.3	36.112	315	0.8949	1.2064	0.85638	0.88644	171520000	52841000	54841000	33691000	30143000
1529	Ubiquitin-conjugating enzyme E2 N	UBE2N	5	5	3	4	4	3	2	41.4	17.138	152	0.53058	0.5008	0.84435	0.88604	698290000	276910000	178070000	133620000	109690000
1102	Tubulin beta chain	TUBB	3	21	4	19	21	4	4	64.1	47.766	426	1.2012	1.2998	0.85853	0.88567	4293900000	1203100000	1345500000	1000100000	745100000
2290	26S protease regulatory subunit 6A	PSMC3	7	12	12	10	8	10	8	43.3	47.352	423	0.99688	1.2744	0.8363	0.88556	698800000	208960000	209250000	153230000	127360000
1462	T-complex protein 1 subunit theta	CCT8	5	34	34	26	32	26	32	75.7	59.62	548	1.2491	1.4398	0.85201	0.88536	19412000000	3556400000	4543400000	6588400000	4724100000
1872	Basic leucine zipper and W2 domain-containing protein 1	BZW1	7	11	10	7	9	6	8	24.8	48.043	419	0.81682	0.91211	0.82759	0.885	1021400000	393730000	305670000	168230000	153790000
1228	Phosphoglycerate mutase 1	PGAM1	3	12	12	7	11	7	11	67.7	28.804	254	0.70215	0.74334	0.84512	0.88421	2314100000	642740000	463300000	655810000	552240000
1163	Glucose-6-phosphate 1-dehydrogenase	G6PD	6	19	19	16	13	16	13	41	59.256	515	0.69518	0.78828	0.82898	0.88372	983690000	401370000	282670000	160660000	138990000
1584	Peptidyl-prolyl cis-trans isomerase FKBP1A;Peptidyl-prolyl cis-trans isomerase	FKBP1A;FKBP12-Exip2	8	3	3	2	3	2	3	54.6	11.951	108	0.5828	0.85348	0.83733	0.88362	348750000	141410000	92728000	61034000	53579000
2221	26S proteasome non-ATPase regulatory subunit 13	PSMD13	9	9	9	5	7	5	7	25.8	42.945	376	1.3565	1.4972	0.83562	0.88357	783770000	146680000	210070000	232080000	194950000
1909	G-protein coupled receptor 64	GPR64	10	5	5	3	2	3	2	8	106.35	966	0.67085	0.84215	0.83733	0.88306	63089000	24550000	23283000	7489200	7766300
608	Tetraspanin-4	TSPAN4	8	7	7	3	7	3	7	53.8	15.195	132	0.3715	0.38467	0.8842	0.8819	3439100000	159850000	65527000	1600700000	1613000000
325	Coronin;Coronin-1C	CORO1C	12	4	4	2	4	2	4	18.4	41.603	369	0.60727	0.77312	0.8608	0.88181	121080000	32451000	19965000	37427000	31238000
803	Peptidyl-tRNA hydrolase 2, mitochondrial	PTRH2	2	3	3	3	3	3	3	31.7	19.325	180	0.54709	0.52028	0.84132	0.88153	504850000	229150000	130780000	79365000	65553000
1280	DnaJ homolog subfamily B member 1	DNAJB1	9	9	8	7	6	6	5	30.9	38.044	340	1.0031	1.0978	0.84509	0.88139	385430000	154340000	117770000	61259000	52068000
1119	Heat shock protein HSP 90-beta	HSP90AB1	2	49	26	39	43	24	23	64.6	83.263	724	1.1348	1.3739	0.83566	0.87963	39522000000	11537000000	14198000000	7048400000	6738500000
1269	Ribonucleoside-diphosphate reductase large subunit	RRM1	4	13	13	10	6	10	6	23	90.069	792	0.52838	0.58142	0.82365	0.87962	716130000	268260000	174100000	137220000	136550000
2236	RuvB-like 1	RUVBL1	6	17	17	13	13	13	13	51.5	50.227	456	1.1415	1.1741	0.85275	0.87771	2247800000	658750000	685410000	484090000	419570000
2151	Ras-related protein Rab-20	RAB20	1	7	7	3	6	3	6	35	26.277	234	0.45621	0.46359	0.82291	0.87745	156950000	29387000	13728000	63177000	50659000
1094	Histone H2B type 3-B;Histone H2B type 2-E;Histone H2B type 1-B;Histone H2B type 1-O;Histone H2B type 1-J	HIST3H2BB;HIST2H2BE;HIST1H2BB;HIST1H2BO;HIST1H2BJ	7	5	2	3	4	1	1	35.7	13.908	126	0.72003	0.89389	0.84066	0.87433	4429900000	970660000	670410000	1558900000	1230000000
1793	Histone H2A type 2-C;Histone H2A type 2-A	HIST2H2AC;HIST2H2AA3	2	4	1	4	3	1	0	49.6	13.988	129	0.55804	0.88338	0.87667	0.87366	5662100000	2050700000	1116700000	1372000000	1122800000
1400	Tumor necrosis factor ligand superfamily member 9	TNFSF9	1	7	7	4	7	4	7	37	26.624	254	1.167	1.6874	0.81729	0.87272	1163000000	339900000	311580000	286810000	224750000
2189	Septin-9	SEPT9	24	6	6	4	4	4	4	10.4	63.502	567	1.1417	1.2472	0.81884	0.87248	285290000	92806000	100450000	48375000	43660000
1192	Pyruvate kinase PKM;Pyruvate kinase	PKM	15	37	37	30	35	30	35	75.5	57.936	531	0.94555	1.1363	0.83377	0.87248	26634000000	7429900000	6964600000	6709100000	5530700000
1733	E3 ubiquitin/ISG15 ligase TRIM25	TRIM25	2	20	20	15	16	15	16	35.7	70.973	630	0.33481	0.37804	0.83215	0.87119	4088100000	2329700000	436240000	704700000	617430000
1489	Coatomer subunit beta	COPB1	4	19	19	12	15	12	15	26.8	107.14	953	1.2391	1.4531	0.82082	0.87087	753390000	141990000	167870000	220150000	223390000
2286	Sodium bicarbonate cotransporter 3	SLC4A7	18	14	14	10	10	10	10	15.7	127.36	1131	1.4602	1.5658	0.83215	0.86978	1276600000	306990000	402060000	299960000	267600000
1808	Putative heat shock protein HSP 90-beta 2	HSP90AB2P	1	12	1	7	10	1	1	26.5	44.348	381	1.1607	1.1734	0.85399	0.86903	1781400000	565870000	634980000	310720000	269830000
1572	Histone H4	HIST1H4A	1	6	6	5	6	5	6	50.5	11.367	103	0.57015	0.69727	0.8454	0.86852	7261800000	2590700000	1569200000	1653700000	1448200000
1750	Zinc transporter ZIP14	SLC39A14	9	7	7	4	7	4	7	17.5	52.838	481	1.0859	1.5187	0.84394	0.86847	3180900000	627790000	616690000	1013400000	923030000
945	Syntaxin-10	STX10	11	5	5	3	4	3	4	28.2	24.854	220	0.33816	0.4456	0.826	0.8678	221500000	63125000	25230000	70127000	63014000
2234	RuvB-like 2	RUVBL2	7	10	10	8	9	8	9	26.6	51.156	463	0.95647	1.107	0.82377	0.86746	3033300000	373920000	2063700000	247620000	348030000
1512	Eukaryotic translation initiation factor 3 subunit B	EIF3B	4	18	18	12	16	12	16	25.8	92.48	814	1.1876	1.3583	0.82207	0.86673	1484800000	412300000	482700000	328380000	261430000
1440	Fatty acid synthase;[Acyl-carrier-protein] S-acetyltransferase;[Acyl-carrier-protein] S-malonyltransferase;3-oxoacyl-[acyl-carrier-protein] synthase;3-oxoacyl-[acyl-carrier-protein] reductase;3-hydroxyacyl-[acyl-carrier-protein] dehydratase;Enoyl-[acyl-carrier-protein] reductase;Oleoyl-[acyl-carrier-protein] hydrolase	FASN	4	100	100	64	94	64	94	53.5	273.42	2511	0.84183	0.99455	0.81934	0.8666	22486000000	4531100000	8205100000	5311000000	4438500000
1484	Biliverdin reductase A	BLVRA	2	5	5	4	2	4	2	19.9	33.428	296	1.2528	1.3561	0.83314	0.86591	122510000	35380000	58323000	16366000	12445000
1366	Metalloproteinase inhibitor 3	TIMP3	1	3	3	2	3	2	3	15.2	24.145	211	0.74376	0.8024	0.83103	0.86579	196050000	65624000	44859000	44068000	41500000
1641	Procollagen-lysine,2-oxoglutarate 5-dioxygenase 1	PLOD1	4	32	32	17	32	17	32	56.1	83.549	727	0.40388	0.44284	0.82857	0.86553	11426000000	2627000000	1047700000	3626100000	4125000000
354	Beta-1,4-galactosyltransferase 4;N-acetyllactosamine synthase;Lactotriaosylceramide beta-1,4-galactosyltransferase	B4GALT4	5	3	3	2	2	2	2	15.9	28.54	246	0.39589	0.41612	0.84437	0.86497	298850000	114770000	46302000	80035000	57748000
1017	BAG family molecular chaperone regulator 2	BAG2	2	7	7	2	6	2	6	29.9	23.772	211	0.79334	1.1487	0.82692	0.86466	746120000	238670000	183190000	180730000	143530000
1056	Fructose-bisphosphate aldolase A	ALDOA	13	19	17	13	16	11	15	73.1	39.42	364	0.80173	1.0405	0.83816	0.86437	2978900000	795260000	697130000	799660000	686830000
1303	Proteasome subunit beta type-6	PSMB6	3	5	5	3	4	3	4	33.1	25.357	239	1.0182	0.95893	0.81367	0.86296	867150000	295750000	321220000	135180000	115000000
1347	Cystathionine gamma-lyase	CTH	3	11	11	10	4	10	4	33.6	44.508	405	1.6584	1.7691	0.81972	0.86293	731960000	225690000	387840000	65491000	52937000
1415	26S protease regulatory subunit 6B	PSMC4	2	11	11	7	8	7	8	36.4	47.366	418	1.3861	1.4435	0.82986	0.86137	1062800000	197350000	573160000	153510000	138800000
1533	Alpha-centractin	ACTR1A	4	5	5	2	4	2	4	25.3	42.613	376	0.96963	1.1239	0.80433	0.86113	314910000	68455000	68314000	97404000	80741000
916	Multidrug resistance-associated protein 4	ABCC4	6	4	4	3	2	3	2	3.4	144.2	1278	0.73074	0.81464	0.83036	0.86003	55507000	21240000	13548000	11124000	9595800
1023	NADH-cytochrome b5 reductase 3;NADH-cytochrome b5 reductase 3 membrane-bound form;NADH-cytochrome b5 reductase 3 soluble form	CYB5R3	4	4	4	2	3	2	3	26.3	31.628	278	0.46315	0.50125	0.75146	0.85885	143850000	33991000	18469000	50047000	41346000
2282	Chloride intracellular channel protein 4	CLIC4	11	6	6	3	5	3	5	35.6	28.772	253	0.44657	0.48456	0.77709	0.85867	201710000	45260000	22227000	74978000	59246000
265	Tubulin alpha chain-like 3	TUBAL3	2	4	1	3	4	1	1	10.3	45.517	406	0.86289	1.1939	0.82293	0.85863	196420000	73019000	64656000	32198000	26542000
556	Septin-7	SEPT7	9	7	7	3	6	3	6	20	46.566	401	0.59801	0.6159	0.79836	0.85567	326680000	47644000	41031000	109400000	128610000
1416	Ubiquitin carboxyl-terminal hydrolase 5	USP5	2	6	6	4	3	4	3	11.9	93.307	835	0.96239	0.99814	0.78819	0.85548	270550000	62786000	80887000	69600000	57282000
750	Proteasome subunit alpha type;Proteasome subunit alpha type-4;Proteasome subunit beta type	PSMA4	12	10	10	8	8	8	8	63.2	24.526	220	1.0351	1.0851	0.79247	0.85521	2282900000	664140000	636470000	533150000	449110000
2252	Putative deoxyribose-phosphate aldolase	DERA	8	11	11	9	10	9	10	46.9	35.23	318	0.74506	0.99645	0.81247	0.85487	1151200000	337310000	257950000	315690000	240220000
1516	Eukaryotic translation initiation factor 3 subunit E	EIF3E	10	12	12	9	10	9	10	27.9	52.22	445	1.1788	1.4899	0.79991	0.8536	1136800000	289230000	342780000	271060000	233690000
1167	Proliferating cell nuclear antigen	PCNA	1	6	6	5	4	5	4	33	28.768	261	2.0305	2.0701	0.80853	0.85178	286160000	96469000	163790000	14313000	11584000
905	Secretory carrier-associated membrane protein 1	SCAMP1	6	5	5	3	5	3	5	26.6	37.92	338	0.79558	0.88235	0.79995	0.85101	512320000	176190000	163530000	104900000	67701000
1338	Bifunctional purine biosynthesis protein PURH;Phosphoribosylaminoimidazolecarboxamide formyltransferase;IMP cyclohydrolase	ATIC	5	21	21	14	13	14	13	50.3	64.615	592	0.80069	1.0044	0.81061	0.85092	1392600000	511530000	472790000	219790000	188450000
335	Transporter;Sodium- and chloride-dependent glycine transporter 1	SLC6A9	6	5	5	4	5	4	5	11.9	58.36	522	0.39508	0.513	0.8248	0.85089	645100000	200750000	112940000	180630000	150770000
1156	Solute carrier family 2, facilitated glucose transporter member 3;Solute carrier family 2, facilitated glucose transporter member 14	SLC2A3;SLC2A14	7	7	7	7	7	7	7	13.9	53.924	496	1.0429	1.1344	0.79683	0.84981	5124300000	1144700000	1303500000	1462600000	1213600000
2281	Coatomer subunit gamma-1	COPG1	4	12	9	5	9	3	7	18.5	97.717	874	1.5325	1.6485	0.81361	0.84951	418950000	42434000	68686000	156110000	151720000
2260	Serine-threonine kinase receptor-associated protein	STRAP	3	7	7	5	5	5	5	28.9	38.438	350	0.81776	0.87827	0.81337	0.84927	233780000	79467000	59598000	53536000	41174000
1973	Translational activator GCN1	GCN1L1	1	11	11	7	6	7	6	5.7	292.75	2671	0.94478	1.0966	0.778	0.84812	245430000	93572000	87105000	32248000	32504000
887	Lipid phosphate phosphohydrolase 3	PPAP2B	4	7	7	5	7	5	7	19.9	35.116	311	0.54436	0.78521	0.82264	0.84803	1594600000	385240000	541510000	279020000	388820000
2224	ATP-binding cassette sub-family G member 2	ABCG2	3	6	6	3	4	3	4	9.8	67.453	611	0.75856	0.88564	0.7928	0.84692	206220000	27878000	19770000	96789000	61786000
1972	Heat shock protein 105 kDa	HSPH1	6	13	11	10	9	9	7	20.6	92.115	814	1.2749	1.644	0.82328	0.84673	928570000	281640000	375340000	140310000	131280000
1331	Leukocyte elastase inhibitor	SERPINB1	2	3	3	2	2	2	2	9.2	42.741	379	0.59901	0.59951	0.79392	0.84592	114620000	37508000	24673000	26111000	26328000
1446	Proteasome subunit beta type-3	PSMB3	4	6	6	5	6	5	6	38.5	22.949	205	1.0747	1.2738	0.79453	0.84548	1167900000	345320000	255580000	337150000	229890000
1553	26S protease regulatory subunit 4	PSMC1	3	8	8	7	6	7	6	25.2	49.184	440	0.94813	1.215	0.77996	0.84431	709480000	166380000	176680000	201500000	164920000
1569	Serine/threonine-protein phosphatase 2A catalytic subunit alpha isoform;Serine/threonine-protein phosphatase 2A catalytic subunit beta isoform;Serine/threonine-protein phosphatase	PPP2CA;PPP2CB	11	4	4	2	4	2	4	18.8	29.734	255	0.8621	1.2446	0.77798	0.84399	385310000	117020000	110120000	89058000	69104000
2232	UPF0568 protein C14orf166	C14orf166	4	4	4	3	4	3	4	22.1	28.068	244	0.96839	1.3083	0.80717	0.84355	224650000	62484000	58452000	55190000	48529000
1785	26S proteasome non-ATPase regulatory subunit 5	PSMD5	4	10	10	7	8	7	8	27.8	51.311	461	0.71281	0.9326	0.8079	0.84339	427540000	139900000	113500000	89977000	84164000
1304	Proteasome subunit beta type-5	PSMB5	4	9	9	6	8	6	8	50.6	28.48	263	1.0898	1.2165	0.78521	0.84322	1134000000	298560000	389480000	241260000	204660000
68	Acyl-protein thioesterase 1	LYPLA1	6	2	2	2	2	2	2	15.1	17.981	166	0.37788	0.40918	0.80363	0.84225	96585000	34399000	15408000	27498000	19281000
1728	Eukaryotic translation initiation factor 3 subunit A	EIF3A	2	29	29	20	24	20	24	24.5	166.57	1382	1.189	1.4402	0.79149	0.84221	2708300000	708290000	942210000	578180000	479640000
2228	Proliferation-associated protein 2G4	PA2G4	6	11	11	9	8	9	8	41.1	43.786	394	0.93458	1.0227	0.78014	0.84199	898220000	378550000	376900000	75353000	67410000
704	Proteasome subunit alpha type;Proteasome subunit alpha type-6	PSMA6	10	12	12	7	10	7	10	46.4	28.147	252	1.0525	1.2959	0.78299	0.83851	1571300000	366920000	433150000	435830000	335430000
640	Tumor necrosis factor receptor superfamily member 1A;Tumor necrosis factor receptor superfamily member 1A, membrane form;Tumor necrosis factor-binding protein 1	TNFRSF1A	4	4	4	3	2	3	2	14.1	45.742	412	0.5267	0.68366	0.77572	0.83739	220830000	56705000	65269000	57580000	41281000
2032	Proteasome subunit beta type-7	PSMB7	3	6	6	3	6	3	6	30.7	29.965	277	0.79395	1.0072	0.76332	0.83701	234090000	36921000	23628000	83289000	90254000
1254	Ubiquitin-like modifier-activating enzyme 1	UBA1	8	26	26	19	21	19	21	37.7	113.8	1018	1.1778	1.5289	0.78474	0.83676	3384100000	851450000	1220100000	668540000	643970000
1982	Osteoclast-stimulating factor 1	OSTF1	1	2	2	2	2	2	2	17.3	23.787	214	0.45321	0.47807	0.79096	0.836	201360000	90857000	36733000	49925000	23846000
1596	Guanine nucleotide-binding protein subunit beta-2-like 1;Guanine nucleotide-binding protein subunit beta-2-like 1, N-terminally processed	GNB2L1	22	15	15	9	14	9	14	62.5	35.076	317	1.2289	1.4599	0.8126	0.83587	1131900000	272680000	336930000	285770000	236540000
1302	Proteasome subunit beta type-4	PSMB4	1	7	7	4	6	4	6	44.7	29.204	264	1.0197	1.0475	0.78758	0.83526	464970000	88055000	88098000	166310000	122510000
1935	Keratinocyte-associated transmembrane protein 2	KCT2	1	2	2	2	2	2	2	7.9	29.234	265	0.84106	1.0821	0.78377	0.83356	289630000	114700000	107290000	40235000	27401000
1334	S-adenosylmethionine synthase isoform type-2	MAT2A	3	8	8	6	6	6	6	24.1	43.66	395	0.79436	1.0093	0.80189	0.83197	453060000	151180000	114840000	108340000	78701000
32	Clathrin heavy chain 1	CLTC	11	88	68	71	83	54	66	63.1	192.06	1679	1.5448	1.8669	0.80251	0.83175	47602000000	11186000000	17453000000	10300000000	8662800000
563	Sn1-specific diacylglycerol lipase beta	DAGLB	5	7	7	5	4	5	4	12.7	68.951	631	0.61709	0.76245	0.79538	0.82795	190120000	64335000	37256000	54681000	33852000
1482	F-actin-capping protein subunit alpha-1	CAPZA1	1	8	6	6	4	4	4	41.6	32.922	286	0.59438	0.61452	0.78294	0.82775	401160000	226940000	102240000	38477000	33507000
1361	Myosin-9	MYH9	12	49	39	40	37	33	28	33.9	226.53	1960	0.53635	0.67344	0.7834	0.827	5048200000	2136300000	1275900000	903270000	732740000
1444	Serine--tRNA ligase, cytoplasmic	SARS	2	12	12	8	9	8	9	26.9	61.312	536	1.6914	2.4855	0.78131	0.82696	1409200000	448720000	516110000	254780000	189570000
235	Insulin-degrading enzyme	IDE	4	7	7	2	5	2	5	7.5	117.94	1019	0.33312	0.34318	0.781	0.82588	95760000	28924000	14955000	28418000	23463000
1603	Tubulin beta-4B chain	TUBB4B	10	22	1	20	21	1	1	65.2	49.83	445	1.0466	1.2343	0.8054	0.82508	18183000000	5036400000	6040400000	3942400000	3163300000
1155	Solute carrier family 2, facilitated glucose transporter member 1	SLC2A1	4	8	8	8	6	8	6	14	54.083	492	0.7627	1.1965	0.79693	0.8249	5142700000	1624100000	1284600000	1221300000	1012700000
1747	Septin-2	SEPT2	19	10	10	9	5	9	5	40.7	41.487	361	0.72078	0.80741	0.78159	0.82431	730070000	316620000	251500000	81717000	80228000
194	D-3-phosphoglycerate dehydrogenase	PHGDH	14	19	19	15	18	15	18	49.4	55.938	526	1.8574	2.1121	0.79647	0.82317	8674500000	1440700000	5213900000	1121400000	898510000
1054	Vitronectin;Vitronectin V65 subunit;Vitronectin V10 subunit;Somatomedin-B	VTN	1	7	5	5	6	3	5	17.4	54.305	478	0.67079	0.88405	0.7786	0.81958	332790000	78336000	56211000	108370000	89869000
1527	C-X-C chemokine receptor type 4	CXCR4	2	5	5	2	4	2	4	17.9	39.745	352	0.86801	1.3004	0.78075	0.81939	796810000	191600000	169920000	225590000	209700000
1373	Phosphoglucomutase-1	PGM1	4	14	14	11	12	11	12	29.9	61.448	562	0.87678	1.0793	0.77815	0.81713	1058000000	329130000	304590000	225820000	198420000
1381	V-type proton ATPase catalytic subunit A	ATP6V1A	4	6	6	4	5	4	5	16.3	64.735	584	0.72273	0.83712	0.76138	0.81689	198080000	75068000	61900000	36169000	24946000
70	Elongation factor 1-delta	EEF1D	23	5	5	3	4	3	4	27.2	28.821	261	1.2655	1.7774	0.78533	0.81513	625900000	191660000	300280000	70805000	63162000
1015	AP-2 complex subunit alpha-1	AP2A1	10	22	16	14	17	12	12	31.7	105.36	955	0.78734	0.93848	0.76763	0.81432	1175900000	278970000	338360000	313490000	245100000
1390	Nicotinamide N-methyltransferase	NNMT	1	8	8	4	6	4	6	33.7	29.574	264	1.4832	2.0614	0.77243	0.81137	515100000	116910000	168340000	112670000	117180000
78	26S protease regulatory subunit 10B	PSMC6	7	9	9	7	5	7	5	30.5	45.796	403	1.2493	1.4313	0.77101	0.81016	936820000	236280000	275230000	226860000	198450000
1644	Urokinase plasminogen activator surface receptor	PLAUR	11	7	7	6	7	6	7	34	36.978	335	0.58103	0.64855	0.76532	0.81002	2083300000	464760000	272560000	764370000	581590000
1651	Glutamine--fructose-6-phosphate aminotransferase [isomerizing] 1	GFPT1	4	20	20	15	11	15	11	37.6	76.758	681	1.4554	1.7897	0.77778	0.80916	1169200000	373150000	539550000	135550000	120990000
1447	Proteasome subunit beta type-2	PSMB2	2	8	8	5	7	5	7	62.7	22.836	201	0.86588	1.1852	0.78093	0.80891	1223200000	280500000	275680000	353180000	313830000
993	Carboxypeptidase D	CPD	4	26	26	16	22	16	22	26.7	152.93	1380	0.78431	0.96193	0.75041	0.80195	2518400000	784580000	640920000	614650000	478220000
1587	AP-2 complex subunit beta	AP2B1	12	21	11	18	15	10	7	30.8	98.117	880	1.0328	1.1126	0.75927	0.80172	2034500000	557880000	648020000	347540000	481070000
598	Phosphorylase;Glycogen phosphorylase, liver form	PYGL	4	10	7	6	6	5	3	16.6	94.069	819	0.84874	0.88767	0.7694	0.80155	378170000	113410000	106460000	94649000	63651000
2132	Aladin	AAAS	5	8	8	6	6	6	6	18.9	59.573	546	0.34133	0.47117	0.76828	0.80128	509580000	174430000	77774000	152010000	105370000
1405	40S ribosomal protein S27;40S ribosomal protein S27-like	RPS27;RPS27L	5	3	3	2	3	2	3	38.1	9.461	84	0.98958	0.97574	0.73812	0.79853	224610000	62960000	61313000	56643000	43698000
1153	Laminin subunit gamma-1	LAMC1	3	47	47	32	46	32	46	37.2	177.6	1609	0.54536	0.64546	0.76279	0.79781	11646000000	2763900000	1588400000	4106200000	3187900000
1985	Golgi apparatus protein 1	GLG1	7	20	20	9	17	9	17	20	134.55	1179	0.60663	0.89008	0.74384	0.79715	2145300000	304290000	1247600000	337130000	256260000
1097	L-lactate dehydrogenase B chain;L-lactate dehydrogenase	LDHB	12	19	18	16	19	15	18	60.8	36.638	334	0.68265	0.74235	0.76405	0.79575	15271000000	5311100000	3600600000	3464400000	2894800000
1508	Transitional endoplasmic reticulum ATPase	VCP	3	40	40	30	38	30	38	66.3	89.321	806	1.1642	1.4462	0.7524	0.79506	11794000000	2882300000	3311100000	2858300000	2741900000
1109	Heat shock protein HSP 90-alpha	HSP90AA1	6	38	22	31	33	18	20	49.7	84.659	732	1.0264	1.2496	0.7617	0.79452	8616100000	2105100000	2316600000	2384200000	1810100000
236	Complement C1r subcomponent;Complement C1r subcomponent heavy chain;Complement C1r subcomponent light chain	C1R	10	6	6	3	5	3	5	11.2	80.173	705	0.74543	0.76665	0.75494	0.79433	260630000	45748000	34318000	123830000	56736000
2099	CXADR-like membrane protein	CLMP	1	6	6	2	5	2	5	24.9	41.28	373	0.34005	0.43084	0.74054	0.79419	157320000	35600000	17028000	60003000	44693000
1363	Coatomer subunit beta	COPB2	8	11	11	5	9	5	9	17.4	99.045	877	1.107	1.095	0.75482	0.79306	312710000	72791000	90356000	88737000	60829000
1283	Proteasome subunit alpha type-3	PSMA3	5	9	9	7	6	7	6	38.7	27.647	248	1.061	1.3917	0.75624	0.79157	950740000	281370000	338420000	177800000	153150000
1127	Annexin A5;Annexin	ANXA5	5	19	19	15	16	15	16	68.8	35.936	320	1.1009	1.2253	0.74255	0.78919	4610500000	1317000000	1459700000	1037000000	796710000
1273	Low molecular weight phosphotyrosine protein phosphatase	ACP1	7	3	3	2	3	2	3	20.3	18.042	158	0.87492	0.9399	0.75433	0.78764	358470000	120870000	115740000	68033000	53834000
1395	Malate dehydrogenase, mitochondrial;Malate dehydrogenase	MDH2	3	9	9	7	5	7	5	37.3	35.503	338	0.59462	0.72596	0.74019	0.78384	340940000	150510000	95896000	51722000	42814000
1349	Kinesin-1 heavy chain	KIF5B	6	8	8	6	3	6	3	11.7	109.68	963	0.86857	1.1429	0.73874	0.78329	128590000	38189000	44737000	27765000	17900000
923	Beta-1,4-galactosyltransferase 5	B4GALT5	1	1	1	1	1	1	1	2.1	45.118	388	0.38219	0.51331	0.75649	0.78319	371200000	133490000	39585000	116250000	81864000
1398	Glycine--tRNA ligase	GARS	2	16	16	11	10	11	10	28.8	83.165	739	1.8213	1.9879	0.75114	0.78092	1339300000	314760000	522720000	273140000	228710000
1496	Arginine--tRNA ligase, cytoplasmic	RARS	5	20	20	16	14	16	14	36.5	75.378	660	1.9263	2.4279	0.73319	0.78007	2133500000	609920000	1130600000	226560000	166380000
1601	Tubulin alpha-1B chain	TUBA1B	2	24	0	19	23	0	0	72.1	50.151	451	1.0448	1.2009	0.73951	0.77642	28857000000	8634200000	8964000000	6263500000	4995400000
1870	Staphylococcal nuclease domain-containing protein 1	SND1	2	13	13	9	5	9	5	20.2	102	910	0.65906	0.7025	0.74979	0.77631	338800000	166490000	99342000	43148000	29822000
706	Laminin subunit beta-1	LAMB1	3	46	46	27	42	27	42	27.3	200.48	1810	0.52544	0.65564	0.73345	0.77586	12076000000	2145000000	1172800000	5426100000	3331700000
909	Laminin subunit alpha-5	LAMA5	3	69	66	41	62	41	59	25.8	399.73	3695	0.7733	0.96688	0.73919	0.77505	5846000000	1306500000	1047600000	1956900000	1535000000
1406	Leukemia inhibitory factor receptor	LIFR	3	28	28	22	25	22	25	31.3	123.74	1097	0.43266	0.55135	0.74754	0.77456	4037100000	1601300000	755030000	931280000	749550000
2240	Phenylalanine--tRNA ligase alpha subunit	FARSA	6	3	3	3	2	3	2	10.1	54.157	477	0.80311	1.1387	0.72921	0.7733	220870000	74173000	62076000	49820000	34803000
2079	Tubulointerstitial nephritis antigen-like	TINAGL1	4	17	17	6	17	6	17	56.4	48.807	436	0.76849	1.0597	0.73462	0.77317	3324400000	437850000	323150000	1500500000	1062900000
1130	Annexin A4;Annexin	ANXA4	4	11	11	9	7	9	7	41.7	35.882	319	1.3238	1.7653	0.72882	0.77021	691260000	191630000	283270000	115950000	100410000
1696	Ras GTPase-activating protein-binding protein 1	G3BP1	2	5	5	5	2	5	2	15	52.164	466	1.1785	1.2532	0.73399	0.76921	244720000	78923000	102170000	36326000	27307000
1196	Junction plakoglobin	JUP	18	28	28	18	22	18	22	49.4	81.744	745	0.73947	0.83425	0.73106	0.76787	3105100000	790520000	825290000	860690000	628610000
1701	Mesothelin;Megakaryocyte-potentiating factor;Mesothelin, cleaved form	MSLN	8	12	12	8	10	8	10	22.1	67.94	621	0.3161	0.47242	0.71759	0.76775	2358200000	816000000	253230000	723490000	565480000
1147	Thioredoxin	TXN	2	7	7	6	4	6	4	51.4	11.737	105	1.2451	1.2158	0.76449	0.76677	1708500000	487130000	589970000	352830000	278550000
1112	Fumarate hydratase, mitochondrial	FH	2	6	6	4	3	4	3	19.3	50.212	467	0.47479	0.49282	0.7197	0.76395	101580000	29182000	14921000	35886000	21588000
1189	Farnesyl pyrophosphate synthase	FDPS	6	4	4	2	3	2	3	13.6	40.532	353	1.1318	1.5672	0.73358	0.76312	246390000	75891000	84469000	50022000	36009000
664	LIM domain and actin-binding protein 1	TRMT1;LIMA1	8	6	6	2	5	2	5	12.2	66.99	598	0.74494	0.96207	0.74392	0.76246	180090000	36538000	28160000	64408000	50982000
1487	ATP-citrate synthase	ACLY	5	39	39	27	32	27	32	42	119.77	1091	1.2962	1.4661	0.72685	0.76131	4836100000	1054400000	1382700000	1387800000	1011300000
2225	Solute carrier family 12 member 4;Solute carrier family 12 member 6	SLC12A4;SLC12A6	19	9	8	4	7	3	6	8.6	117.04	1054	0.35837	0.47213	0.71939	0.75838	254290000	52572000	24307000	95423000	81992000
604	60S ribosomal protein L27a	RPL27A	4	4	4	2	4	2	4	38	12.201	108	1.0499	1.3451	0.70554	0.75806	565120000	142250000	149710000	146560000	126590000
1745	26S proteasome non-ATPase regulatory subunit 6	PSMD6	7	11	11	6	11	6	11	27.5	45.531	389	1.1367	1.6625	0.7161	0.7559	1192000000	399110000	411100000	209100000	172680000
1324	Phosphatidylethanolamine-binding protein 1;Hippocampal cholinergic neurostimulating peptide	PEBP1	1	6	6	3	6	3	6	43.3	21.057	187	0.50989	0.56702	0.70676	0.7551	631010000	187510000	102460000	177990000	163040000
1525	Ras-related protein Rab-5B	RAB5B	3	8	5	6	8	3	5	47.9	23.707	215	0.80475	1.1379	0.70565	0.75506	350540000	103910000	116590000	69257000	60781000
1247	Filamin-A	FLNA	8	67	62	43	55	41	51	36.1	278.22	2620	0.80101	0.87946	0.70483	0.75392	5914400000	2007700000	1516500000	1353100000	1037100000
793	TOM1-like protein 1	TOM1L1	14	6	6	4	6	4	6	16.6	51.686	465	0.3631	0.50736	0.73129	0.75231	306330000	134590000	56075000	68019000	47646000
2196	Leucyl-cystinyl aminopeptidase;Leucyl-cystinyl aminopeptidase, pregnancy serum form	LNPEP	3	9	9	6	6	6	6	10.9	115.06	1006	0.67335	0.79381	0.69935	0.75112	253370000	90791000	60594000	58864000	43124000
875	Procollagen-lysine,2-oxoglutarate 5-dioxygenase 2	PLOD2	6	28	28	16	27	16	27	43	84.685	737	0.29384	0.32014	0.72201	0.751	8252300000	1832300000	673350000	3325600000	2421000000
857	ATP-dependent RNA helicase DDX39A	DDX39A	5	6	1	6	4	1	0	15	49.129	427	1.0759	1.4503	0.70151	0.7505	513870000	200140000	198180000	68288000	47264000
1520	Protein S100-A10	S100A10	1	1	1	1	1	1	1	17.5	11.203	97	0.66123	0.74242	0.7551	0.75043	518620000	245650000	145900000	71508000	55562000
143	Spectrin alpha chain, non-erythrocytic 1	SPTAN1	9	20	20	14	15	14	15	11.7	282.83	2457	1.645	1.7943	0.7172	0.74991	646200000	180140000	280540000	101610000	83914000
1277	Laminin subunit alpha-1	LAMA1	5	73	72	39	65	39	64	29.9	337.08	3075	0.48417	0.55462	0.71164	0.74839	10717000000	2479300000	1232400000	4042100000	2963200000
1748	116 kDa U5 small nuclear ribonucleoprotein component	EFTUD2	5	21	20	12	17	11	17	28	105.38	937	0.9852	1.3157	0.71248	0.74797	958910000	312410000	232310000	220260000	193930000
124	40S ribosomal protein SA	RPSA	4	12	12	11	9	11	9	59.3	29.404	263	1.1389	1.5274	0.72138	0.74784	3387200000	791990000	893390000	1173700000	528100000
2268	Lysyl oxidase homolog 2	LOXL2	6	19	13	10	19	6	13	33.6	86.724	774	0.76742	1.0161	0.69858	0.74756	6487400000	1006500000	2534600000	1713000000	1233300000
366	60S ribosomal protein L23	RPL23	6	4	4	3	3	3	3	56	9.6694	91	1.0814	1.1147	0.70088	0.7445	680610000	238060000	285870000	92597000	64086000
1571	40S ribosomal protein S6	RPS6	3	4	4	4	3	4	3	18.9	28.68	249	0.69236	0.97695	0.70932	0.74275	289180000	74790000	56112000	97097000	61182000
1313	Transketolase	TKT	5	18	18	15	14	15	14	36.1	67.877	623	2.0982	2.2729	0.70468	0.74222	2778600000	624950000	1182800000	547400000	423470000
1133	Poly [ADP-ribose] polymerase 1	PARP1	1	10	10	7	8	7	8	12.5	113.08	1014	1.6193	1.8935	0.69202	0.74181	562210000	100300000	158900000	175500000	127510000
1454	GMP synthase [glutamine-hydrolyzing]	GMPS	2	4	4	2	4	2	4	8.8	65.928	594	0.65742	0.91869	0.7087	0.74102	288320000	117130000	84982000	53167000	33039000
1490	Coatomer subunit alpha;Xenin;Proxenin	COPA	10	18	18	8	13	8	13	17.9	138.34	1224	1.0853	1.1293	0.70202	0.74062	801600000	211230000	263790000	182700000	143870000
1216	Atrial natriuretic peptide receptor 3	NPR3	3	4	4	3	2	3	2	8.9	59.766	540	1.2126	1.5591	0.68049	0.74041	112750000	36802000	44263000	17655000	14034000
1291	Valine--tRNA ligase	VARS	7	16	16	9	11	9	11	17.9	140.47	1264	0.9728	1.2471	0.71421	0.74006	360670000	131230000	102020000	66808000	60613000
1746	Lysosomal-associated transmembrane protein 4A	LAPTM4A	1	6	6	5	5	5	5	26.2	26.8	233	0.43173	0.45998	0.74139	0.73959	5383700000	1308400000	681210000	1912300000	1481800000
1566	60S ribosomal protein L7a	RPL7A	3	7	7	5	3	5	3	24.8	29.995	266	0.90106	0.93388	0.69806	0.73957	568820000	204230000	155850000	83911000	124830000
1252	Trifunctional purine biosynthetic protein adenosine-3;Phosphoribosylamine--glycine ligase;Phosphoribosylformylglycinamidine cyclo-ligase;Phosphoribosylglycinamide formyltransferase	GART	9	23	23	15	19	15	19	32.2	107.77	1010	1.5102	1.7125	0.70238	0.739	1411500000	342830000	564450000	277170000	227070000
2138	Glycoprotein integral membrane protein 1	GINM1	1	4	4	1	4	1	4	10.3	36.84	330	0.6131	0.63814	0.68905	0.73895	351300000	114700000	64935000	111500000	60167000
1095	Glia-derived nexin	SERPINE2	5	20	20	14	19	14	19	50.6	44	397	0.637	0.74302	0.69613	0.7368	4894200000	1241000000	809600000	1563600000	1280000000
874	Agrin;Agrin N-terminal 110 kDa subunit;Agrin C-terminal 110 kDa subunit;Agrin C-terminal 90 kDa fragment;Agrin C-terminal 22 kDa fragment	AGRN	9	44	44	32	41	32	41	28.9	214.84	2045	0.60103	0.8701	0.70089	0.73619	15699000000	2498200000	7450300000	3290500000	2460200000
1880	Autophagy-related protein 9A	ATG9A	14	10	10	6	8	6	8	15.7	94.446	839	0.80458	0.99051	0.70874	0.73419	332050000	107280000	74544000	83023000	67197000
947	Heterogeneous nuclear ribonucleoprotein Q	SYNCRIP	7	5	3	4	3	2	3	10.4	58.735	527	1.1421	1.2312	0.68911	0.7328	365310000	125570000	151950000	47988000	39803000
1555	40S ribosomal protein S8	RPS8	2	8	8	6	8	6	8	46.8	21.879	188	1.0153	1.3449	0.70029	0.73193	2043800000	421260000	475750000	733360000	413470000
976	Splicing factor 3B subunit 1	SF3B1	2	6	6	3	6	3	6	6.1	145.83	1304	1.4853	1.4431	0.68321	0.73121	228370000	40488000	68263000	74106000	45514000
1607	Coxsackievirus and adenovirus receptor	CXADR	6	11	11	8	7	8	7	36.6	38.123	344	1.096	1.2068	0.67428	0.73097	904120000	291950000	331690000	171790000	108690000
1730	Cytoplasmic dynein 1 heavy chain 1	DYNC1H1	9	56	56	35	42	35	42	14.7	532.4	4646	1.4914	1.7036	0.70372	0.72869	2411800000	612120000	871530000	543090000	385080000
1033	Argininosuccinate synthase	ASS1	3	15	15	8	14	8	14	40	46.53	412	0.84676	0.93812	0.67688	0.72819	2371900000	610530000	434770000	757130000	569500000
2276	Beta-secretase 2	BACE2	5	7	7	5	6	5	6	24.6	46.476	423	0.32063	0.34611	0.7055	0.72755	1160800000	470740000	126020000	356260000	207810000
2037	Oncostatin-M-specific receptor subunit beta	OSMR	4	19	19	14	14	14	14	25.3	110.51	979	0.44078	0.48849	0.68609	0.72379	3526500000	1193500000	1154500000	681890000	496560000
895	Secretory carrier-associated membrane protein 3	SCAMP3	2	8	8	8	7	8	7	38.3	38.287	347	0.82984	1.1659	0.70806	0.72358	2479100000	927110000	752600000	446670000	352760000
1385	60S ribosomal protein L3	RPL3	7	9	9	7	7	7	7	30.3	46.108	403	0.85001	0.8526	0.6786	0.72314	1431400000	329450000	345110000	445340000	311530000
1129	Clathrin light chain A	CLTA	7	5	5	4	3	4	3	24.8	23.662	218	1.3229	1.5756	0.68211	0.7226	225200000	27096000	33063000	99569000	65469000
2216	Pre-mRNA-processing factor 19	PRPF19	2	3	3	2	2	2	2	8.3	55.18	504	1.3353	1.6182	0.68667	0.72208	178250000	54362000	74733000	26901000	22250000
1671	Neuroblast differentiation-associated protein AHNAK	AHNAK	1	80	80	62	52	62	52	31.4	629.09	5890	0.88722	0.8915	0.67614	0.72152	4764400000	1482300000	1435800000	1135800000	710460000
1766	Splicing factor 3B subunit 3	SF3B3	4	8	8	6	6	6	6	8.7	135.58	1217	1.4634	1.9158	0.69011	0.7181	293380000	74618000	96863000	80934000	40968000
954	Sorting nexin-2	SNX2	3	3	2	3	2	2	1	8.7	46.097	402	0.94095	0.92267	0.67899	0.71478	145180000	58771000	47700000	22795000	15916000
1971	Protein NDRG1	NDRG1	13	4	4	3	3	3	3	16.2	42.835	394	1.3097	1.3767	0.66644	0.71454	190630000	38330000	57821000	58377000	36100000
1051	Ferritin light chain	FTL	1	10	10	7	10	7	10	55.4	20.019	175	1.1004	1.6031	0.67077	0.71448	19395000000	4378900000	5033900000	5812600000	4169100000
352	Eukaryotic translation elongation factor 1 epsilon-1	EEF1E1;EEF1E1-BLOC1S5	7	5	5	5	3	5	3	32.7	16.686	150	2.1123	2.1664	0.67115	0.71425	583390000	122550000	304790000	95424000	60620000
1391	60S ribosomal protein L13a	RPL13A;RPL13a	6	5	5	3	5	3	5	24.6	23.577	203	1.0302	1.333	0.67013	0.71381	568210000	178150000	190060000	117040000	82961000
1583	Peptidyl-prolyl cis-trans isomerase A;Peptidyl-prolyl cis-trans isomerase A, N-terminally processed;Peptidyl-prolyl cis-trans isomerase	PPIA	13	12	12	11	12	11	12	71.5	18.012	165	0.5361	0.77158	0.6886	0.71044	20715000000	4724600000	6432500000	4309100000	5248800000
1625	Basement membrane-specific heparan sulfate proteoglycan core protein;Endorepellin;LG3 peptide	HSPG2	4	100	100	58	91	58	91	35.3	468.83	4391	0.66026	0.89119	0.66415	0.70812	15583000000	3819600000	2733900000	5470600000	3558800000
2173	Leucine--tRNA ligase, cytoplasmic	LARS	4	19	19	15	15	15	15	21.4	134.46	1176	1.7233	1.9502	0.67613	0.70731	1757500000	429690000	768250000	276940000	282580000
1986	Regulator of nonsense transcripts 1	UPF1	2	5	5	3	4	3	4	6.9	123.03	1118	0.75522	0.86615	0.67215	0.70499	120910000	29012000	30906000	36053000	24936000
2112	Netrin-4	NTN4	4	10	10	2	10	2	10	22.2	66.351	591	1.6337	1.701	0.65761	0.70403	816050000	79583000	252350000	241380000	242740000
1278	40S ribosomal protein S12	RPS12	1	6	6	4	5	4	5	62.1	14.515	132	1.3299	1.7985	0.65389	0.70196	483250000	112860000	180280000	112180000	77919000
1581	60S ribosomal protein L10a	RPL10A	1	9	9	8	4	8	4	44.7	24.831	217	1.3159	1.3847	0.66056	0.70033	818160000	314220000	403670000	56976000	43300000
2253	Protein MEMO1	MEMO1	3	3	3	2	2	2	2	15.3	31.307	274	1.2276	1.5932	0.66596	0.6995	103000000	20969000	46486000	19487000	16056000
4	40S ribosomal protein S9	RPS9	6	6	6	4	5	4	5	22.7	22.591	194	0.98744	1.3352	0.66226	0.69872	617800000	184630000	180210000	147810000	105160000
1849	Enhancer of mRNA-decapping protein 4	EDC4	5	18	18	3	17	3	17	20.3	151.66	1401	0.81403	0.95373	0.65856	0.6981	554270000	26463000	22064000	295960000	209780000
1107	Bifunctional glutamate/proline--tRNA ligase;Glutamate--tRNA ligase;Proline--tRNA ligase	EPRS	3	46	45	32	34	32	33	43.7	170.59	1512	1.6617	2.0878	0.65816	0.69759	4224700000	1022200000	1503900000	1020400000	678170000
674	ADP-ribosylation factor-like protein 1	ARL1	6	3	3	3	3	3	3	17.5	21.778	194	0.99481	1.0276	0.65117	0.696	107840000	31740000	33543000	25243000	17317000
1204	40S ribosomal protein S2	RPS2	9	7	7	4	6	4	6	27	31.324	293	1.0572	1.1134	0.6437	0.69592	523750000	168470000	160370000	115390000	79520000
1575	40S ribosomal protein S25	RPS25	1	4	4	4	3	4	3	24	13.742	125	1.1776	1.2605	0.6468	0.69562	727630000	209070000	244910000	144670000	128970000
27	Spectrin beta chain, non-erythrocytic 1	SPTBN1	5	13	13	7	9	7	9	7.4	274.83	2366	1.3477	1.4571	0.65656	0.69251	287150000	84945000	104710000	57143000	40354000
43	60S ribosomal protein L17	RPL17	14	7	7	5	7	5	7	46.2	19.586	169	0.95298	0.98316	0.67441	0.68935	1099200000	292700000	292740000	305130000	208610000
766	Phosphomannomutase;Phosphomannomutase 2	PMM2	11	4	4	3	2	3	2	27.5	16.223	142	0.72299	0.7142	0.65027	0.68731	209890000	94631000	53136000	37049000	25072000
1012	Long-chain-fatty-acid--CoA ligase 3	ACSL3	2	8	7	5	6	4	5	14.9	80.419	720	0.82717	0.60336	0.6525	0.68568	281260000	99168000	45382000	75132000	61581000
1561	40S ribosomal protein S11	RPS11	4	10	10	7	9	7	9	55.1	18.431	158	1.1764	1.2562	0.65981	0.68558	1681900000	450780000	526040000	437170000	267890000
1264	40S ribosomal protein S3	RPS3	15	17	17	15	13	15	13	71.6	26.688	243	1.0033	1.1886	0.67337	0.68482	5195200000	1435300000	1601600000	1291200000	867190000
854	60S ribosomal protein L18a	RPL18A	5	6	6	5	6	5	6	43.3	16.714	141	0.96185	1.0063	0.65039	0.68371	1189200000	285850000	270540000	382840000	249940000
301	Heterogeneous nuclear ribonucleoproteins C1/C2	HNRNPC	28	4	4	3	3	3	3	40.2	12.78	117	1.1634	1.1522	0.65232	0.68353	463610000	156090000	161350000	91574000	54592000
234	Endothelin-converting enzyme 1	ECE1	7	10	10	7	9	7	9	20.5	83.573	738	0.92925	1.1842	0.6531	0.68155	559820000	128600000	123630000	197750000	109840000
678	Heterogeneous nuclear ribonucleoprotein A1;Heterogeneous nuclear ribonucleoprotein A1, N-terminally processed;Heterogeneous nuclear ribonucleoprotein A1-like 2	HNRNPA1;HNRNPA1L2	11	9	8	5	8	5	7	40.1	33.155	307	1.1458	1.2996	0.63126	0.68116	919870000	206100000	308250000	240520000	165000000
1540	60S ribosomal protein L15;Ribosomal protein L15	RPL15	8	6	6	2	6	2	6	28.4	24.146	204	0.91454	1.1299	0.64538	0.68039	479210000	73856000	73187000	205410000	126760000
601	60S ribosomal protein L8	RPL8	5	6	6	3	6	3	6	27.8	22.389	205	0.90898	1.1909	0.6537	0.67888	1138600000	229910000	198270000	462890000	247530000
1492	Clathrin heavy chain 2	CLTCL1	3	21	1	18	18	1	1	12.1	180.29	1583	1.6198	1.7504	0.64958	0.67878	218630000	50748000	84919000	47542000	35424000
1760	Non-POU domain-containing octamer-binding protein	NONO	6	6	5	2	6	2	5	21.2	43.866	382	1.1357	1.482	0.65201	0.67858	383380000	33209000	30052000	206850000	113270000
1091	Nucleophosmin	NPM1	5	7	7	5	7	5	7	34.7	29.464	265	1.267	1.526	0.67101	0.67825	2693600000	651810000	703950000	791920000	545880000
1372	60S ribosomal protein L4	RPL4	4	17	17	13	14	13	14	43.3	47.697	427	0.7812	0.9544	0.62579	0.67795	1778900000	565890000	485190000	439800000	287980000
1230	Nucleolin	NCL	2	15	15	11	14	11	14	21.5	76.613	710	1.4909	1.644	0.6228	0.67597	1599000000	306020000	435060000	523390000	334540000
818	Solute carrier family 12 member 3	SLC12A3	4	12	12	5	7	5	7	16.6	113.01	1020	0.62244	0.78226	0.63484	0.67575	328280000	60378000	79096000	106250000	82556000
320	Interleukin enhancer-binding factor 2	ILF2	3	4	4	4	2	4	2	9.9	38.91	352	1.0726	1.4271	0.64456	0.67415	227650000	84890000	103020000	22736000	17001000
1568	40S ribosomal protein S4, X isoform	RPS4X	4	16	16	10	13	10	13	54.4	29.597	263	1.0387	1.2695	0.62582	0.67388	3110000000	782970000	834480000	886790000	605800000
1550	40S ribosomal protein S7	RPS7	3	8	8	4	8	4	8	52.1	22.127	194	1.1784	1.176	0.64231	0.673	1207300000	210050000	254450000	477940000	264900000
682		RPL10	1	7	1	5	5	1	0	48.5	18.565	163	1.1483	1.2223	0.6281	0.67266	1027500000	270110000	275190000	288800000	193380000
1956	Gem-associated protein 5	GEMIN5	1	7	7	5	3	5	3	5.4	168.59	1508	1.3626	1.9155	0.64258	0.66906	233870000	90584000	103700000	21996000	17588000
989	Isocitrate dehydrogenase [NADP] cytoplasmic	IDH1	6	16	16	9	11	9	11	42	46.659	414	1.0395	1.1468	0.6332	0.66834	1176600000	430020000	218480000	314060000	214080000
1559	40S ribosomal protein S18	RPS18	4	8	8	6	8	6	8	43.4	17.718	152	0.88335	1.2562	0.62965	0.66753	2161700000	441360000	411520000	800260000	508530000
1006	Structural maintenance of chromosomes protein 2	SMC2	3	7	7	4	5	4	5	7.8	124.92	1099	0.69459	0.81381	0.63778	0.66634	176700000	61287000	44984000	46648000	23782000
1080	60S acidic ribosomal protein P0;60S acidic ribosomal protein P0-like	RPLP0;RPLP0P6	14	10	10	9	10	9	10	45.4	34.273	317	1.0468	1.0817	0.64454	0.6648	2648000000	669480000	731330000	758960000	488280000
526	60S ribosomal protein L9	RPL9	6	7	7	4	6	4	6	60.8	20.775	181	1.0494	1.5279	0.6111	0.66153	673900000	148310000	177260000	226330000	122000000
949	Procollagen-lysine,2-oxoglutarate 5-dioxygenase 3	PLOD3	7	29	29	9	26	9	26	51.5	84.784	738	0.80098	0.84721	0.61277	0.65774	2870800000	309670000	278370000	1241800000	1041000000
1065	Heat shock protein beta-1	HSPB1	3	10	10	4	10	4	10	62.9	22.782	205	0.87194	1.3133	0.62782	0.65728	1550500000	316330000	268750000	535430000	429970000
1422	60S ribosomal protein L21	RPL21	3	4	4	2	4	2	4	25.6	18.565	160	1.1223	1.0774	0.65588	0.65592	653220000	143290000	153380000	221290000	135260000
1580	60S ribosomal protein L30	RPL30	5	3	3	2	2	2	2	32.2	12.784	115	1.1954	1.8187	0.62314	0.6529	577720000	187870000	247660000	87770000	54423000
1423	40S ribosomal protein S10	RPS10;RPS10-NUDT3	8	7	7	4	6	4	6	42.4	18.898	165	1.268	1.4534	0.60803	0.65201	913500000	152740000	215470000	287220000	258070000
849	Gamma-glutamylcyclotransferase	GGCT	5	3	3	2	3	2	3	32	11.578	103	0.61314	0.61465	0.61273	0.6509	116620000	44830000	24147000	28918000	18727000
920	Putative pre-mRNA-splicing factor ATP-dependent RNA helicase DHX15	DHX15	1	5	5	4	3	4	3	6.3	90.932	795	1.5934	1.5636	0.62492	0.64933	281300000	72568000	110760000	58585000	39388000
1322	60S ribosomal protein L12	RPL12	2	6	6	6	6	6	6	54.5	17.818	165	1.2499	1.2614	0.6192	0.64842	1190300000	329470000	407050000	253340000	200460000
587	Amyloid beta A4 protein;N-APP;Soluble APP-alpha;Soluble APP-beta;C99;Beta-amyloid protein 42;Beta-amyloid protein 40;C83;P3(42);P3(40);C80;Gamma-secretase C-terminal fragment 59;Gamma-secretase C-terminal fragment 57;Gamma-secretase C-terminal fragment 50;C31	APP	15	14	13	7	11	7	10	23.8	80.832	714	1.1826	1.4089	0.61701	0.64809	987890000	211480000	243540000	301650000	231220000
1475	6-phosphogluconate dehydrogenase, decarboxylating	PGD	6	9	9	7	7	7	7	25.3	51.872	470	0.86706	1.0659	0.61166	0.64717	540090000	174690000	155080000	114980000	95343000
1528	NEDD8-conjugating enzyme Ubc12	UBE2M	3	4	4	4	3	4	3	26.2	20.9	183	0.7126	0.89735	0.59857	0.64702	277450000	83733000	66933000	81664000	45119000
850	40S ribosomal protein S5;40S ribosomal protein S5, N-terminally processed	RPS5	4	7	7	4	7	4	7	45	22.391	200	1.2317	1.293	0.6317	0.64649	1541900000	278660000	354730000	556590000	351950000
66	Heterogeneous nuclear ribonucleoprotein M	HNRNPM	11	8	8	5	8	5	8	13.4	77.569	730	1.3535	1.3718	0.61888	0.64586	794570000	190330000	276570000	192590000	135080000
1384	40S ribosomal protein S19	RPS19	6	9	9	5	7	5	7	46.9	16.06	145	1.2242	1.5405	0.63556	0.64523	966240000	195860000	228260000	328070000	214040000
1048	Transferrin receptor protein 1;Transferrin receptor protein 1, serum form	TFRC	7	35	35	34	32	34	32	54.6	84.87	760	1.6269	1.6919	0.63375	0.64283	68890000000	16708000000	26234000000	15758000000	10190000000
167	Matrin-3	MATR3	22	10	10	6	7	6	7	19.2	94.622	847	1.0854	1.1965	0.61114	0.6415	591180000	124530000	222330000	149840000	94475000
275	Aminoacyl tRNA synthase complex-interacting multifunctional protein 2	AIMP2	3	5	5	5	5	5	5	27.3	26.76	242	1.647	1.9803	0.60354	0.64062	876650000	226060000	349380000	168940000	132280000
1519	40S ribosomal protein S20	RPS20	5	2	2	2	2	2	2	19.3	13.373	119	0.85786	1.0982	0.63201	0.63954	1202500000	370420000	362980000	279370000	189740000
1758	Plectin	PLEC	12	18	13	13	8	11	4	5.2	512.6	4515	0.73372	0.95631	0.61447	0.63939	283760000	95816000	71607000	17435000	98902000
1541	60S ribosomal protein L27	RPL27	4	6	6	5	6	5	6	43.4	15.798	136	0.88087	1.1694	0.60572	0.63828	1131000000	365910000	339720000	244260000	181130000
712	Heterogeneous nuclear ribonucleoprotein H;Heterogeneous nuclear ribonucleoprotein H, N-terminally processed	HNRNPH1	23	6	5	5	6	4	5	20.8	51.229	472	0.83804	1.1402	0.60756	0.63527	823050000	251080000	283520000	173430000	115030000
555	60S ribosomal protein L14	RPL14	2	4	4	3	4	3	4	34.7	14.558	124	0.82277	0.99241	0.61595	0.63296	1396100000	517040000	472660000	257730000	148670000
1226	Vinculin	VCL	4	25	25	15	20	15	20	32	116.72	1066	0.46806	0.56274	0.59209	0.629	2118000000	818950000	356140000	561040000	381840000
1546	Heterogeneous nuclear ribonucleoprotein K	HNRNPK	4	16	1	13	11	0	1	46.4	50.976	463	1.3148	1.4469	0.60453	0.62759	2441800000	756280000	982300000	435910000	267350000
1031	Phosphoglycerate kinase 1	PGK1	3	30	30	20	29	20	29	79.9	44.614	417	0.76287	0.84821	0.60647	0.62715	12816000000	4828600000	3565100000	2709200000	1713300000
761	40S ribosomal protein S17	RPS17	6	7	7	4	5	4	5	14.2	64.532	584	1.2587	1.2874	0.58946	0.62664	798770000	218830000	284350000	185520000	110070000
693	60S ribosomal protein L18	RPL18	8	4	4	4	2	4	2	29.3	18.756	164	0.83504	0.95831	0.58997	0.62019	368420000	143350000	119120000	66698000	39259000
1739	Structural maintenance of chromosomes protein 1A	SMC1A	4	7	7	3	6	3	6	5.4	143.23	1233	1.1329	1.151	0.58718	0.6194	168600000	24647000	29076000	67135000	47738000
1240	Cation-dependent mannose-6-phosphate receptor	M6PR	8	5	5	3	5	3	5	25.3	30.993	277	1.0013	1.4454	0.60805	0.61809	991800000	281400000	302980000	244820000	162600000
1994	Tumor necrosis factor receptor superfamily member 19L	RELT	1	4	4	2	2	2	2	10.2	46.091	430	0.84426	0.89366	0.58885	0.61721	60114000	23718000	16127000	10639000	9629900
521	Heterogeneous nuclear ribonucleoprotein A/B	HNRNPAB	7	5	5	3	4	3	4	24.6	30.302	280	1.027	0.98222	0.58527	0.61665	673160000	197190000	208920000	168450000	98615000
388	60S ribosomal protein L24	RPL24	3	4	4	2	3	2	3	33.1	14.369	121	1.3335	1.318	0.57896	0.61506	380580000	91261000	114230000	90170000	84923000
1175	X-ray repair cross-complementing protein 5	XRCC5	3	12	12	6	10	6	10	22.1	82.704	732	1.68	1.982	0.58718	0.61431	569520000	117300000	185650000	166440000	100140000
1044	Prelamin-A/C;Lamin-A/C	LMNA	10	7	6	6	3	6	2	16.9	55.762	491	1.2926	1.4231	0.57858	0.61424	182520000	56057000	76142000	31179000	19143000
1449	Transmembrane emp24 domain-containing protein 10	TMED10	2	3	3	2	3	2	3	16.9	24.976	219	0.96504	1.0054	0.56529	0.61361	197880000	57463000	45662000	62846000	31904000
276	60S ribosomal protein L7	RPL7	2	6	6	5	5	5	5	38.5	24.433	208	0.96717	1.0967	0.60519	0.61336	1934800000	530350000	549540000	531230000	323720000
1383	Eukaryotic initiation factor 4A-III;Eukaryotic initiation factor 4A-III, N-terminally processed	EIF4A3	2	11	8	7	7	5	4	24.3	46.871	411	1.638	1.7629	0.58838	0.61021	431810000	159550000	223970000	30321000	17965000
1679	Aminoacyl tRNA synthase complex-interacting multifunctional protein 1;Endothelial monocyte-activating polypeptide 2	AIMP1	3	6	6	5	2	5	2	29.5	34.352	312	2.1435	2.8295	0.57407	0.61002	342900000	94559000	191070000	33378000	23886000
747	60S ribosomal protein L28	RPL28	8	4	4	2	2	2	2	33	12.39	112	1.0849	1.127	0.57369	0.60997	346900000	112020000	122930000	64142000	47809000
1256	Heterogeneous nuclear ribonucleoproteins A2/B1	HNRNPA2B1	3	11	10	6	9	6	8	34	37.429	353	1.3546	1.6606	0.56939	0.6099	662010000	218090000	299350000	93159000	51409000
1513	Methionine--tRNA ligase, cytoplasmic	MARS	14	17	17	14	13	14	13	28.2	101.11	900	1.7022	2.251	0.59393	0.60965	2138300000	681760000	753570000	465070000	237940000
82	Serum amyloid A-4 protein	SAA4	2	2	2	2	2	2	2	9.1	23.353	208	0.21244	0.31093	0.56885	0.60787	657970000	257570000	47198000	191310000	161890000
1503	Eukaryotic translation initiation factor 5	EIF5	5	5	5	5	2	5	2	11.8	49.222	431	0.81235	0.85938	0.58101	0.60668	281310000	69051000	73964000	90064000	48230000
1560	40S ribosomal protein S13	RPS13	3	6	6	4	6	4	6	35.8	17.222	151	1.0758	1.1891	0.57783	0.60397	1654900000	443060000	440080000	526030000	245680000
1263	Tryptophan--tRNA ligase, cytoplasmic;T1-TrpRS;T2-TrpRS	WARS	9	10	10	9	8	9	8	32.8	48.851	430	1.7852	2.1407	0.55839	0.6021	3798800000	2301000000	522090000	747830000	227890000
2106	MOB kinase activator 1A;MOB kinase activator 1B	MOB1A;MOB1B	5	6	6	6	3	6	3	25.9	25.079	216	0.25611	0.2646	0.57667	0.59945	481010000	275020000	66095000	86952000	52945000
1053	C4b-binding protein alpha chain	C4BPA	1	6	6	3	4	3	4	12.2	67.033	597	0.29121	0.30216	0.57923	0.59857	159380000	66434000	9764600	54412000	28771000
1075	Alkaline phosphatase, placental type;Alkaline phosphatase, placental-like	ALPP;ALPPL2	3	21	21	15	19	15	19	58.9	57.953	535	1.2074	1.3684	0.55827	0.59118	5127000000	805900000	1036000000	2034200000	1250900000
2270	FACT complex subunit SPT16	SUPT16H	4	10	10	2	8	2	8	12.6	119.91	1047	0.76011	0.92336	0.54699	0.58758	248720000	33478000	22325000	127400000	65526000
1582	60S ribosomal protein L11	RPL11	3	8	8	4	7	4	7	40.4	20.252	178	1.0811	1.0709	0.57881	0.58686	1916800000	305890000	324420000	799740000	486790000
184	Heterogeneous nuclear ribonucleoprotein U	HNRNPU	16	13	13	6	12	6	12	21.4	80.648	728	0.91591	1.2654	0.55906	0.58623	1243200000	230440000	304570000	462460000	245700000
1928	Transmembrane protein 87A	TMEM87A	9	8	8	3	7	3	7	17.1	63.429	555	1.1076	1.164	0.55295	0.58331	480160000	111520000	134530000	135820000	98290000
788	Gem-associated protein 4	GEMIN4	7	8	8	6	5	6	5	8.8	118.82	1047	1.1478	1.4695	0.55786	0.58249	188740000	47781000	58729000	51871000	30364000
651	Atlastin-3	ATL3	3	5	5	2	4	2	4	15.7	58.772	523	0.90368	1.0517	0.55099	0.58069	91492000	25569000	17885000	25890000	22148000
1642	60S ribosomal protein L6	RPL6	4	6	6	3	6	3	6	24	32.728	288	0.83905	1.1887	0.5457	0.57984	525360000	140720000	50709000	204160000	129760000
2121	Ras-related protein Rab-18	RAB18	6	7	7	5	5	5	5	44.7	22.977	206	0.87961	0.97136	0.52948	0.57488	292460000	78078000	84714000	86454000	43213000
1079	60S acidic ribosomal protein P2	RPLP2	2	5	5	4	3	4	3	69.6	11.665	115	1.3307	1.4388	0.54904	0.5746	237400000	57047000	70081000	68299000	41977000
174	Polypyrimidine tract-binding protein 1	PTBP1	19	6	6	4	5	4	5	20.3	56.51	527	0.9497	1.2208	0.54839	0.57399	406450000	142150000	89707000	115410000	59192000
1113	Thrombospondin-1	THBS1	5	42	10	33	40	8	10	40.9	129.38	1170	0.60231	0.7883	0.55441	0.57328	31577000000	10619000000	6788400000	9021600000	5147900000
2028	Ran-binding protein 9	RANBP9	3	4	4	2	3	2	3	7.3	77.846	729	0.78644	1.0362	0.54875	0.57262	99670000	25613000	22581000	36356000	15119000
1195	Aspartate--tRNA ligase, cytoplasmic	DARS	7	20	20	16	13	16	13	49.7	57.136	501	1.7125	2.3738	0.55009	0.57183	2123400000	442980000	735470000	536060000	408890000
564	Dystonin	DST	12	2	2	2	2	2	2	1	171.51	1479	1.1324	1.1241	0.55951	0.57116	3793500000	493470000	549190000	1211200000	1539600000
182	Dihydropyrimidinase-related protein 2	DPYSL2	3	5	5	4	3	4	3	13.1	73.502	677	0.92205	1.208	0.51491	0.56479	103520000	44808000	35470000	14593000	8649700
1052	Ferritin heavy chain;Ferritin heavy chain, N-terminally processed;Ferritin	FTH1	9	14	14	12	14	12	14	72.1	21.225	183	1.4336	1.6991	0.56539	0.56423	44041000000	8254100000	12765000000	14319000000	8703600000
713	Dynamin-1-like protein	DNM1L	18	12	12	7	6	7	6	21.9	79.621	712	0.95937	1.2466	0.53617	0.55968	352030000	89501000	152350000	71992000	38191000
1742	Major vault protein	MVP	10	22	22	17	14	17	14	31	99.326	893	1.0735	1.1201	0.53935	0.55907	1686200000	612020000	605110000	273570000	195540000
2066	Acetyl-CoA acetyltransferase, cytosolic	ACAT2	2	5	5	3	4	3	4	18.6	41.35	397	0.77197	1.0094	0.53719	0.5536	220670000	49052000	39035000	84565000	48016000
49	AP-2 complex subunit mu	AP2M1	7	3	3	2	2	2	2	10.1	49.526	434	0.90103	1.0016	0.52017	0.55212	206560000	62720000	69031000	46644000	28163000
1661	ATP-dependent RNA helicase A	DHX9	2	19	19	12	15	12	15	19.5	140.96	1270	1.071	1.3884	0.5327	0.55064	1101000000	262940000	300060000	347130000	190830000
862	Ras-related protein Rab-27B	RAB27B	8	3	3	2	3	2	3	13.8	24.608	218	1.0189	1.0672	0.52886	0.55033	86588000	18077000	29230000	25845000	13435000
1614	DNA-dependent protein kinase catalytic subunit	PRKDC	3	60	60	24	52	24	52	17.8	469.08	4128	1.5063	1.6834	0.51711	0.54933	2644800000	524410000	668430000	945710000	506270000
1223	60S ribosomal protein L35a	RPL35A	4	5	5	2	5	2	5	38.2	12.538	110	0.92343	1.1011	0.53659	0.54188	1233200000	165880000	165010000	563160000	339180000
1084	Keratin, type I cytoskeletal 18	KRT18	24	20	13	13	16	8	10	55.6	48.057	430	0.68979	0.84275	0.51549	0.5412	2000100000	525000000	421770000	686530000	366770000
1435	Phosphatidylinositol transfer protein beta isoform	PITPNB	6	5	5	3	3	3	3	26.9	31.54	271	0.5749	0.56581	0.50924	0.53722	348180000	158100000	80627000	53031000	56422000
1308	Tripeptidyl-peptidase 2	TPP2	1	49	2	31	46	1	2	46.5	138.35	1249	1.7545	2.0755	0.51583	0.53593	6282400000	1351000000	1995500000	1909400000	1026500000
2181	DnaJ homolog subfamily B member 11	DNAJB11	2	10	10	6	7	6	7	31.6	40.513	358	0.49392	0.59942	0.51776	0.53488	785040000	215050000	128280000	293080000	148610000
2128	Nucleolar RNA helicase 2	DDX21	2	7	7	4	5	4	5	11.6	79.656	715	1.2594	1.322	0.4972	0.53299	239050000	97396000	73657000	44615000	23379000
284	X-ray repair cross-complementing protein 6	XRCC6	3	13	13	8	10	8	10	29.9	64.283	559	1.9004	1.8852	0.50004	0.53216	650540000	128700000	250500000	175560000	95781000
1428	Glutamine--tRNA ligase	QARS	21	13	12	6	9	6	8	19.9	86.578	764	1.3025	1.4919	0.50259	0.52444	282420000	71556000	91365000	76111000	43385000
1431	Lanosterol synthase	LSS	6	6	6	4	4	4	4	11.5	74.217	652	1.0136	1.3349	0.49499	0.51914	196050000	45776000	43737000	70791000	35750000
1741	Neutral alpha-glucosidase AB	GANAB	5	19	19	5	16	5	16	23.2	106.87	944	0.92986	1.0761	0.47818	0.51428	774950000	49975000	62019000	412540000	250410000
187	Probable ATP-dependent RNA helicase DDX17	DDX17	7	13	8	10	9	7	4	21.4	80.253	729	1.067	1.1763	0.48601	0.51265	429040000	169900000	173180000	54347000	31610000
63	Hypoxia up-regulated protein 1	HYOU1	13	15	15	8	11	8	11	25.8	104.78	937	0.95406	1.1225	0.47022	0.50473	662740000	147180000	137870000	256980000	120710000
971	Vesicle-trafficking protein SEC22b	SEC22B	2	7	7	3	5	3	5	38.1	24.593	215	0.4677	0.64461	0.46788	0.49692	343620000	94702000	33694000	134640000	80582000
759	ADP-ribosylation factor-like protein 6-interacting protein 1	ARL6IP1;RPS15A	11	6	3	4	5	2	2	32.5	27.168	237	1.2939	1.489	0.45912	0.49299	678270000	147990000	167470000	231170000	131640000
684	Reticulon;Reticulon-4	RTN4	9	7	7	5	6	5	6	26.4	37.144	345	1.4719	1.4567	0.463	0.49263	843270000	239660000	265710000	226430000	111460000
1198	Eukaryotic peptide chain release factor GTP-binding subunit ERF3A;Eukaryotic peptide chain release factor GTP-binding subunit ERF3B	GSPT1;GSPT2	5	4	4	2	2	2	2	7.4	68.6	636	1.3801	1.449	0.46482	0.48042	754260000	26611000	45885000	602610000	79152000
1369	Gap junction gamma-1 protein	DKFZp686P0738;GJC1;IFT43	3	2	2	2	2	2	2	10.4	29.701	260	0.33511	0.43905	0.45711	0.47799	130900000	53472000	23251000	35882000	18297000
2040	Transmembrane 9 superfamily member 2	TM9SF2	1	7	7	4	4	4	4	11.8	75.775	663	0.99913	1.1421	0.45133	0.47132	373210000	142300000	105620000	86750000	38543000
980	U5 small nuclear ribonucleoprotein 200 kDa helicase	SNRNP200	3	22	22	10	17	10	17	13.7	244.5	2136	1.1083	1.2702	0.44313	0.46878	537220000	101440000	138290000	212740000	84751000
2048	Growth/differentiation factor 15	GDF15	1	2	2	2	2	2	2	8.1	34.14	308	1.0951	1.2573	0.44144	0.46855	155350000	41815000	46494000	46673000	20368000
1125	Vimentin	VIM	40	32	28	19	29	17	25	70.8	53.651	466	1.1431	1.3922	0.42952	0.45464	9759100000	2167800000	1741000000	4132200000	1718200000
1307	Cytosol aminopeptidase	LAP3	3	5	5	2	4	2	4	12.1	52.771	488	0.63559	0.69432	0.42396	0.44783	176940000	36317000	22511000	56039000	62074000
1981	Gamma-glutamyl hydrolase	GGH	1	9	9	7	8	7	8	34	35.964	318	0.12664	0.1377	0.42351	0.4477	1057900000	499410000	69358000	338070000	151050000
1149	cAMP-dependent protein kinase type I-alpha regulatory subunit;cAMP-dependent protein kinase type I-alpha regulatory subunit, N-terminally processed	PRKAR1A	13	7	7	3	6	3	6	22.3	42.981	381	0.59984	0.64527	0.40849	0.43949	289150000	76570000	58976000	101490000	52115000
528	Eukaryotic translation initiation factor 4E	EIF4E	5	3	3	2	2	2	2	10.6	28.512	245	1.8725	2.1735	0.38713	0.39702	110510000	26841000	61585000	15460000	6623700
1680	Interleukin enhancer-binding factor 3	ILF3	11	5	5	3	3	3	3	8.7	74.606	690	1.3305	1.3844	0.35423	0.36426	128270000	34808000	47999000	29922000	15539000
1200	Folate receptor alpha	FOLR1	1	4	4	3	2	3	2	17.1	29.819	257	6.9901	6.7526	0.3427	0.36257	681910000	57223000	489770000	100580000	34338000
1380	Transgelin-2	TAGLN2	5	12	12	11	11	11	11	74.4	22.391	199	0.2761	0.36692	0.33088	0.3459	5044800000	1850800000	645410000	1872900000	675750000
1691	Peroxiredoxin-4	PRDX4	4	10	8	5	10	4	8	51.7	30.54	271	1.3735	1.5245	0.31589	0.3332	521850000	97021000	124020000	234830000	65975000
1190	Nidogen-1	NID1	2	4	4	2	4	2	4	2.9	122.02	1114	0.30732	0.43433	0.31909	0.32964	283060000	137760000	32203000	102290000	10812000
1325	Protein disulfide-isomerase A3	PDIA3	2	11	11	5	7	5	7	25.1	56.782	505	1.248	1.3181	0.29325	0.3149	431030000	84536000	88569000	198230000	59699000
1205	Desmoplakin	DSP	3	27	27	11	22	11	22	10.4	331.77	2871	0.26072	0.26766	0.25844	0.2707	4268600000	163440000	115310000	3715000000	274850000
1707	Sequestosome-1	SQSTM1	8	14	14	8	14	8	14	53.6	47.687	440	1.7191	2.5393	0.25556	0.2676	1731200000	284880000	481920000	766320000	198120000
1602	Tubulin alpha-4A chain	TUBA4A	7	21	4	18	19	4	2	62.6	48.328	433	0.29467	0.41577	0.24121	0.25358	1191400000	703780000	227810000	206550000	53283000
1152	78 kDa glucose-regulated protein	HSPA5	1	24	23	13	23	12	22	43.3	72.332	654	1.2178	1.3852	0.21618	0.23206	2400900000	324120000	382470000	1326800000	367490000
1262	Peptidyl-prolyl cis-trans isomerase B	PPIB	1	7	7	4	6	4	6	33.8	23.742	216	0.72334	0.77498	0.22841	0.22562	987350000	217020000	153180000	432540000	184620000
1211	NADPH--cytochrome P450 reductase	POR	4	8	8	5	5	5	5	19.5	76.689	677	1.3049	1.2801	0.2093	0.22186	308060000	63646000	62576000	113990000	67850000
1193	Endoplasmin	HSP90B1	6	20	18	11	18	10	16	34.4	92.468	803	0.84647	1.0933	0.21311	0.22174	1386400000	260680000	248390000	590190000	287100000
1300	Calnexin	CANX	13	8	8	3	8	3	8	17.6	67.567	592	1.1809	1.5279	0.19057	0.20488	548390000	67522000	94925000	237540000	148390000
1212	Sarcoplasmic/endoplasmic reticulum calcium ATPase 2	ATP2A2	18	11	11	3	11	3	11	15.8	109.73	997	1.8667	1.9375	0.18823	0.20076	218740000	16117000	39339000	132700000	30586000
1098	Protein disulfide-isomerase	P4HB	11	15	15	7	15	7	15	40	57.116	508	1.1683	1.1879	0.17914	0.19314	1546300000	151260000	173550000	686510000	534970000
1767	Ras suppressor protein 1	RSU1	2	7	7	4	6	4	6	49.1	25.545	224	0.10733	0.11892	0.1793	0.1917	496720000	200110000	21412000	243310000	31893000
1266	Adenosylhomocysteinase	AHCY	2	17	17	14	15	14	15	40.5	47.716	432	0.21549	0.23444	0.17942	0.1872	3853500000	1580300000	448480000	1423700000	401040000
1457	Serpin H1	SERPINH1	12	10	10	6	8	6	8	31.8	46.44	418	0.79597	0.83348	0.1662	0.18013	586290000	160460000	141880000	237130000	46821000
1138	Ig lambda-6 chain C region	IGLC6	4	5	2	3	5	1	2	74.5	11.265	106	0.26102	0.27543	0.16214	0.17145	1100600000	135730000	13049000	923100000	28754000
1046	Fibronectin;Anastellin;Ugl-Y1;Ugl-Y2;Ugl-Y3	FN1	19	19	19	15	12	15	12	14.5	239.62	2176	0.14392	0.20489	0.16455	0.16925	1739700000	1180400000	84114000	439570000	35592000
1045	Apolipoprotein E	APOE	4	5	4	4	5	3	4	24	36.154	317	0.92866	1.2187	0.14226	0.15167	136620000	32713000	22974000	73702000	7225000
1605	Hemoglobin subunit beta;LVV-hemorphin-7;Spinorphin	HBB	3	11	5	7	7	3	3	87.8	15.998	147	0.11656	0.17549	0.11801	0.12655	549920000	313120000	35564000	187180000	14060000
565	Complement factor I;Complement factor I heavy chain;Complement factor I light chain	CFI	6	22	21	15	17	14	16	41	65.059	576	0.055571	0.091295	0.11279	0.12121	6350900000	2863800000	94271000	3236100000	156650000
2022	N-acetylmuramoyl-L-alanine amidase	PGLYRP2	3	5	5	3	4	3	4	14.8	62.216	576	0.034293	0.047548	0.11259	0.12099	481150000	226430000	26537000	216450000	11739000
1318	Flavin reductase (NADPH)	BLVRB	5	4	4	4	1	4	1	27.2	22.119	206	1.6346	1.6162	0.10885	0.1159	347510000	123440000	84678000	127610000	11786000
322	Complement factor B;Complement factor B Ba fragment;Complement factor B Bb fragment	CFB	10	26	18	12	18	8	13	26.6	140.94	1266	0.085323	0.089911	0.094526	0.10145	1268700000	428040000	28663000	713830000	98186000
1510	Adenosine kinase	ADK	4	7	7	6	4	6	4	20.6	38.703	345	0.12549	0.12866	0.090326	0.095531	625340000	354890000	103050000	147870000	19539000
1059	Apolipoprotein B-100;Apolipoprotein B-48	APOB	1	8	5	5	7	2	4	1.9	515.6	4563	0.25742	0.30895	0.073774	0.077364	339750000	116360000	29704000	129960000	63729000
20	Haptoglobin;Haptoglobin alpha chain;Haptoglobin beta chain	HP	11	11	11	3	9	3	9	45.2	31.408	281	0.10632	0.10962	0.064309	0.06905	850590000	119210000	9769100	617840000	103770000
1042	Ig kappa chain C region	IGKC	1	5	5	5	5	5	5	79.4	11.765	107	0.060502	0.074225	0.062314	0.06653	2058900000	1207400000	46906000	759740000	44859000
95	Ig gamma-1 chain C region	IGHG1	3	10	5	10	7	5	4	38.3	43.911	399	0.08437	0.087785	0.065145	0.065458	4287700000	2533800000	88684000	1561900000	103260000
2013	Carboxypeptidase B2	CPB2	3	7	7	3	6	3	6	24.3	48.424	423	0.15008	0.1973	0.056103	0.060615	443090000	80388000	18989000	317250000	26470000
1801	Galectin-related protein	LGALSL	2	3	3	3	2	3	2	25.6	18.986	172	0.5234	0.57761	0.048834	0.05139	138630000	82543000	22034000	32720000	1330800
1061	Keratin, type II cytoskeletal 6B	KRT6B	1	27	0	18	25	0	0	47.3	60.066	564	0.11388	0.12142	0.047813	0.04971	3006000000	791630000	138760000	1746000000	329580000
1367	Keratin, type II cytoskeletal 2 epidermal	KRT2	1	50	1	39	48	1	1	76.7	65.432	639	0.071119	0.091009	0.043674	0.045554	55098000000	22284000000	1693900000	29639000000	1480900000
198	Ig gamma-4 chain C region	IGHG4	2	8	4	6	6	2	2	31.3	43.831	396	0.12716	0.13189	0.040041	0.041821	1934000000	1008200000	32883000	856630000	36367000
191	Ig alpha-1 chain C region	IGHA1	5	9	9	7	7	7	7	35.9	42.848	398	0.079161	0.086306	0.037974	0.038595	2160200000	981800000	27826000	1093800000	56845000
65	Collagen alpha-1(VI) chain	COL6A1	2	5	5	3	5	3	5	6.5	108.34	1026	0.044298	0.043933	0.033554	0.036187	240800000	109780000	4377700	122860000	3782400
1049	Serotransferrin	TF	7	50	49	45	46	44	45	69.6	77.063	698	0.03665	0.041016	0.026516	0.028653	102030000000	66062000000	1390700000	34073000000	504120000
1618	Dermcidin;Survival-promoting peptide;DCD-1	DCD	2	4	4	2	2	2	2	35.5	11.284	110	0.41921	0.41135	0.024038	0.025002	403970000	156570000	64172000	176120000	7100000
1050	Hemopexin	HPX	2	27	27	24	26	24	26	69	51.676	462	0.037374	0.039241	0.015055	0.016504	171020000000	72875000000	612590000	97112000000	423150000
340	Inter-alpha-trypsin inhibitor heavy chain H4;70 kDa inter-alpha-trypsin inhibitor heavy chain H4;35 kDa inter-alpha-trypsin inhibitor heavy chain H4	ITIH4	6	15	14	13	15	12	14	15.4	103.88	935	0.020457	0.027216	0.012845	0.01267	18326000000	8831300000	178390000	9232100000	83943000
635	Complement component C8 beta chain	C8B	3	2	2	2	1	2	1	3.8	60.04	529	0.045999	0.07845	0.011316	0.011301	1152900000	215960000	15432000	913960000	7591000

## Sheet: Final with hits >1.5 FC
	Protein names	Gene names	Number of proteins	Peptides	Unique peptides	Peptides for	Peptides rev	Unique peptides for	Unique peptides rev	Sequence coverage [%]	Mol. weight [kDa]	Sequence length	Ratio H/L for	Ratio H/L normalized for	Ratio L/H normalized for	Ratio H/L rev	Ratio H/L normalized rev
669	Phosphate carrier protein, mitochondrial	SLC25A3	6	7	7	6	6	6	6	28.4	36.161	324	0.10009	0.14831	6.74263	3.0746	3.2357
1074	ADP/ATP translocase 2;ADP/ATP translocase 2, N-terminally processed	SLC25A5	2	9	4	8	5	4	2	32.9	32.852	298	0.075053	0.08637	11.5781	2.8112	3.0394
1145	Dihydrolipoyllysine-residue acetyltransferase component of pyruvate dehydrogenase complex, mitochondrial;Acetyltransferase component of pyruvate dehydrogenase complex	DLAT	3	10	10	8	6	8	6	23.3	68.996	647	0.39091	0.46287	2.16043	2.8694	3.0249
2114	Ras-related GTP-binding protein C;Ras-related GTP-binding protein D	RRAGC;RRAGD	3	9	9	6	5	6	5	28.1	44.223	399	0.49076	0.5335	1.87441	2.4279	2.5697
123	G-protein coupled receptor family C group 5 member C	GPRC5C	5	5	5	5	5	5	5	13.9	50.111	462	0.29398	0.3027	3.3036	2.4694	2.5607
1920	Solute carrier family 15 member 4	SLC15A4	4	4	4	3	4	3	4	6.9	62.033	577	0.1348	0.15712	6.36456	2.336	2.4697
1403	Serine/threonine-protein kinase mTOR	MTOR	3	10	10	5	8	5	8	5.6	288.89	2549	0.34465	0.39562	2.52768	2.2878	2.4401
189	Lysosome membrane protein 2	SCARB2	14	15	15	8	14	8	14	37.7	53.891	475	0.23495	0.33797	2.95884	2.2429	2.4018
1862	Ferric-chelate reductase 1	FRRS1	2	6	6	2	5	2	5	10	66.114	592	0.32858	0.36785	2.7185	2.1925	2.336
2131	Sialin	SLC17A5	2	4	4	3	4	3	4	7.5	54.639	495	0.17357	0.26518	3.77102	2.1532	2.2895
1357	Prohibitin	PHB	7	10	10	7	7	7	7	52.9	29.804	272	0.17885	0.23509	4.25369	2.0425	2.2617
2136	Transmembrane 7 superfamily member 3	TM7SF3	8	6	6	6	4	6	4	12.8	64.166	570	0.14614	0.21656	4.61766	2.145	2.2453
1161	Lysosome-associated membrane glycoprotein 1	LAMP1	2	9	9	6	9	6	9	18	44.882	417	0.1858	0.23305	4.29092	2.1859	2.2068
126	Kelch-like protein 13;Kelch-like protein 9	KLHL13;KLHL9	9	10	10	6	7	6	7	21.2	68.187	604	0.1635	0.19417	5.15013	2.1051	2.1905
1913	Solute carrier family 35 member F6	SLC35F6	2	3	3	2	3	2	3	8.9	40.214	371	0.19136	0.21051	4.75037	1.8384	2.0975
1177	Lysosome-associated membrane glycoprotein 2	LAMP2	4	6	6	5	6	5	6	15.4	44.955	410	0.25776	0.3726	2.68384	2.08	2.0756
137	V-type proton ATPase subunit S1	ATP6AP1	2	3	3	2	3	2	3	8.5	31.61	281	0.34965	0.37103	2.6952	1.9479	2.0567
1169	ADP/ATP translocase 3;ADP/ATP translocase 3, N-terminally processed;ADP/ATP translocase 1	SLC25A6;SLC25A4	3	10	5	7	6	3	3	41.6	32.866	298	0.079711	0.079019	12.6552	1.9635	2.0445
193	Major facilitator superfamily domain-containing protein 8	MFSD8	30	4	4	3	3	3	3	21.2	26.336	236	0.32509	0.33589	2.97717	1.9689	2.0343
339	Medium-chain specific acyl-CoA dehydrogenase, mitochondrial	ACADM	6	6	6	4	3	4	3	19.2	42.426	385	0.29959	0.31764	3.14822	1.9212	2.0049
593	Lysosomal acid phosphatase	ACP2	9	9	9	7	8	7	8	27.8	40.99	360	0.17897	0.25984	3.84852	1.9329	1.991
904	Niemann-Pick C1 protein	NPC1	3	17	17	12	16	12	16	17.7	142.17	1278	0.25859	0.3417	2.92654	1.9401	1.9901
213	Peripheral plasma membrane protein CASK	CASK	20	6	6	2	5	2	5	9.8	100.2	880	0.46427	0.60848	1.64344	1.9009	1.9841
1904	Transmembrane protein 192	TMEM192	3	4	4	2	3	2	3	18.4	30.549	267	0.24804	0.30275	3.30306	1.8013	1.9544
2087	EH domain-containing protein 4	EHD4	1	15	11	11	14	7	10	31.4	61.174	541	0.36241	0.44093	2.26793	1.8185	1.9428
1844	Uncharacterized family 31 glucosidase KIAA1161	KIAA1161	2	4	4	2	2	2	2	7	81.086	714	0.41394	0.51466	1.94303	1.8302	1.9329
1943	Retinoic acid-induced protein 3	GPRC5A	3	10	8	9	9	8	7	27.7	40.251	357	0.13769	0.151	6.62252	1.8705	1.9113
2193	Brain-specific angiogenesis inhibitor 1-associated protein 2-like protein 1	BAIAP2L1	1	8	8	5	6	5	6	24.3	56.882	511	0.19654	0.22188	4.50694	1.8063	1.908
829	WW domain-binding protein 2	WBP2	9	6	6	4	6	4	6	34.2	24.71	231	0.2053	0.32276	3.09828	1.8034	1.9032
2030	Disrupted in renal carcinoma protein 2	DIRC2	3	4	4	1	4	1	4	12.2	44.145	411	0.19402	0.27533	3.63201	1.8064	1.9029
925	E3 ubiquitin-protein ligase RNF13	RNF13	11	5	5	3	3	3	3	17.3	42.813	381	0.20627	0.20908	4.78286	1.7648	1.8214
1336	Syndecan-4	SDC4	2	7	7	6	7	6	7	37.4	21.641	198	0.58261	0.58941	1.69661	1.7808	1.8073
1067	Dolichyl-diphosphooligosaccharide--protein glycosyltransferase subunit 1	RPN1	3	32	32	22	32	22	32	63.4	68.569	607	0.32526	0.37548	2.66326	1.7389	1.7806
960	Immunoglobulin superfamily member 3	IGSF3	2	28	28	17	24	17	24	31.2	135.19	1194	0.43417	0.58003	1.72405	1.6475	1.7766
2265	V-type proton ATPase 116 kDa subunit a isoform 2	ATP6V0A2	5	17	16	6	16	5	15	25.6	98.081	856	0.16572	0.20846	4.79708	1.6663	1.7683
1469	Matrix metalloproteinase-15	MMP15	2	6	6	4	3	4	3	14.5	75.806	669	0.42415	0.50313	1.98756	1.6818	1.7679
536	Succinate dehydrogenase [ubiquinone] flavoprotein subunit, mitochondrial	SDHA	6	4	4	3	1	3	1	8.6	63.566	583	0.29563	0.35169	2.84341	1.6903	1.7644
1776	Neuronal pentraxin-1	NPTX1	1	16	16	9	15	9	15	38.7	47.122	432	0.11296	0.12793	7.81677	1.6759	1.7548
1150	60 kDa heat shock protein, mitochondrial	HSPD1	8	36	36	30	33	30	33	70.9	61.054	573	0.29105	0.31892	3.13558	1.7477	1.7481
675	Carboxypeptidase M	CPM	4	5	5	3	5	3	5	35.3	28.314	249	0.32464	0.44228	2.26101	1.6672	1.7451
1842	Ragulator complex protein LAMTOR1	LAMTOR1	5	7	7	5	6	5	6	64.6	17.745	161	0.23202	0.23418	4.27022	1.6401	1.7425
882	Protein CYR61	CYR61	1	9	9	3	8	3	8	23.9	42.026	381	0.58008	0.55924	1.78814	1.6594	1.7333
332	V-type proton ATPase 116 kDa subunit a isoform 1	ATP6V0A1	12	7	6	5	5	4	4	10.5	90.499	788	0.1599	0.17797	5.61892	1.6594	1.7252
800	Prohibitin-2	PHB2	8	8	8	6	8	6	8	35.6	33.239	298	0.13635	0.20333	4.91811	1.6507	1.7177
2078	Protein tweety homolog 3	TTYH3	5	7	7	1	7	1	7	15.1	54.139	491	0.21791	0.28838	3.46765	1.6191	1.7007
1823	Zinc transporter ZIP1	SLC39A1	5	5	5	4	5	4	5	30.8	25.508	240	0.43153	0.47366	2.11122	1.6139	1.6862
1966	Lysosomal protein NCU-G1	C1orf85	6	4	4	3	3	3	3	20.9	34.99	325	0.18244	0.25372	3.94135	1.5866	1.6685
636	V-type proton ATPase subunit d 1	ATP6V0D1	7	10	10	8	8	8	8	36.2	44.659	392	0.29208	0.29889	3.34571	1.5791	1.6623
2031	Niban-like protein 1	FAM129B	2	9	9	5	8	5	8	18.7	82.682	733	0.39301	0.44945	2.22494	1.584	1.6623
2061	Programmed cell death protein 10	PDCD10	9	5	5	3	3	3	3	32.5	24.701	212	0.4033	0.47657	2.09833	1.5616	1.6606
1473	Vesicle-associated membrane protein 7	VAMP7	4	12	12	10	12	10	12	61.8	24.935	220	0.33455	0.37032	2.70037	1.5318	1.6441
2146	ADP-ribosylation factor-like protein 8B	ARL8B	2	10	4	5	9	4	3	57	21.539	186	0.30513	0.41697	2.39825	1.5893	1.6391
1676	Bone marrow stromal antigen 2	BST2	2	4	4	3	4	3	4	23.3	19.769	180	0.35755	0.43164	2.31675	1.5093	1.6389
1749	Sorting nexin-17	SNX17	5	13	13	8	9	8	9	32.3	52.901	470	0.2153	0.23835	4.19551	1.5197	1.6386
902	Protein KHNYN	KHNYN	2	9	9	4	7	4	7	16.7	74.533	678	0.15799	0.16569	6.03537	1.5677	1.634
2175	Xenotropic and polytropic retrovirus receptor 1	XPR1	2	14	14	4	12	4	12	24.3	81.534	696	0.45385	0.45843	2.18136	1.5272	1.6239
2289	Serine protease 56	PRSS56	2	23	23	17	22	17	22	50.3	64.668	604	0.11057	0.16679	5.99556	1.5543	1.6172
1180	C-C motif chemokine 5;RANTES(3-68);RANTES(4-68)	CCL5	2	7	7	6	6	6	6	45.1	9.9896	91	0.47743	0.58888	1.69814	1.638	1.6101
2019	Proton-coupled folate transporter	SLC46A1	4	5	5	5	4	5	4	16.2	46.643	431	0.29095	0.35185	2.84212	1.4569	1.6051
1397	Protein Wnt-5a	WNT5A	6	5	5	4	2	4	2	17.8	40.886	365	0.38562	0.4702	2.12675	1.5341	1.5976
2213	Kinase D-interacting substrate of 220 kDa	KIDINS220	10	35	35	23	30	23	30	25.6	185.54	1672	0.37032	0.4921	2.03211	1.5252	1.5967
1001	Serine protease 23	PRSS23	2	9	9	5	8	5	8	39.3	39.641	351	0.37678	0.40113	2.49296	1.501	1.5911
1846	Major facilitator superfamily domain-containing protein 12	MFSD12	4	6	3	4	5	2	2	18	51.029	471	0.2032	0.28954	3.45375	1.5094	1.5877
1803	Centrosomal protein of 55 kDa	CEP55	3	7	7	3	6	3	6	17.2	54.178	464	0.63487	0.62036	1.61197	1.4663	1.5813
2235	Heparanase;Heparanase 8 kDa subunit;Heparanase 50 kDa subunit	HPSE	6	4	4	2	3	2	3	9	53.16	469	0.20921	0.23402	4.27314	1.4495	1.573
950	Tetraspanin-3	TSPAN3	5	4	4	2	4	2	4	16.9	21.183	189	0.30157	0.48585	2.05825	1.5053	1.5579
2120	ATP-binding cassette sub-family B member 6, mitochondrial	ABCB6	3	16	16	11	14	11	14	28.8	88.598	796	0.20183	0.27556	3.62897	1.4727	1.5566
244	Probable lysosomal cobalamin transporter	LMBRD1	9	2	2	1	2	1	2	4.4	63.817	562	0.50471	0.50859	1.96622	1.5287	1.5549
1950	Adenosine 3-phospho 5-phosphosulfate transporter 1	SLC35B2	5	10	10	3	9	3	9	31.6	42.127	383	0.2086	0.28312	3.53207	1.4926	1.5538
1685	Unconventional myosin-Ie	MYO1E	7	13	13	9	10	9	10	13.8	127.06	1108	0.31724	0.3142	3.18269	1.473	1.545
1632	Interferon-induced transmembrane protein 3;Interferon-induced transmembrane protein 1	IFITM3;IFITM2;IFITM1	6	4	2	4	4	2	2	49.6	14.632	133	0.22364	0.22841	4.37809	1.5101	1.5383
1425	Ras GTPase-activating-like protein IQGAP1	IQGAP1	6	66	64	45	56	44	55	55.3	189.25	1657	0.6107	0.64628	1.54732	1.4481	1.5344
2161	EH domain-containing protein 2	EHD2	2	14	12	10	10	8	8	38.7	61.161	543	0.2926	0.35859	2.7887	1.4204	1.5268
2123	CD320 antigen	CD320	3	5	5	4	4	4	4	18.8	28.991	282	0.25428	0.36671	2.72695	1.4371	1.5094
594	Band 4.1-like protein 2	EPB41L2	26	15	14	11	7	10	7	21.8	104.36	935	0.4231	0.44199	2.26249	1.4048	1.5066
606	CD151 antigen	CD151	11	5	5	3	5	3	5	19.1	25.588	230	0.35301	0.5241	1.90803	1.3931	1.5022
