# Supplementary material for: A degradative to secretory autophagy switch mediates mitochondria clearance in the absence of the mATG8-conjugation machinery
Source: Nat Commun. 2022 Jun 28;13:3720. doi: 10.1038/s41467-022-31213-7 (PMC9240011; doi:10.1038/s41467-022-31213-7)
Supplement: Supplementary file 5 — Supplementary Data 2 [file 41467_2022_31213_MOESM5_ESM.xlsx]

## Sheet: Sequences
	Gene	CRISPR gRNA 5'-> 3' sequences		Primers for qPCR
	ATG9A	CCTCGGCGACGTGCACCAAC		Gene	Forward	Reverse
	PINK1	CACATCAGGGTAGTCGACCA		IL6	5'-ACTCACCTCTTCAGAACGAATTG	5'-CCATCTTTGGAAGGTTCAGGTTG
	TBK1	TTTGAACATCCACTGGACGA		IL8	5'-TCTGCAGCTCTGTGTGAAGG	5'-TTCCTTGGGGTCCAGACAGA
		GCTACTGCAAATGTCTTTCG		IFIT1	5'-GCCTTGCTGAAGTGTGGAGGAA	5'-ATCCAGGCGATAGGCAGAGATC
	RB1CC1	CAAGATTGCTATTCAACACC		IFNb	5'-GAACCTCCTGGCTAATGTCTATC	5'-GTTTCGGAGGTAACCTGTAAGT
		TCTGTCGAAAAGGTAGTTTT		CXCL10	5'-GGTGAGAAGAGATGTCTGAATCC	5'-GTCCATCCTTGGAAGCACTGCA
	ATG14	CATCGTCCACGGAGTCCACC		TBP	5'-CCACTCACAGACTCTCACAAC	5'-CTGCGGTACAATCCCAGAACT
	ATG7	GAAGCTGAACGAGTATCGGC
	Rab7A	TGACAGGCTAGTCACAATGC
	ATG5	AAGAGTAAGTTATTTGACGT
	ATG3	GTGAAGGCATACCTACCAAC
	SNAP23	AATCAAGACCATCACTATGC
		GAAAGTACGAGGAGAATCCT
