# Supplementary material for: A degradative to secretory autophagy switch mediates mitochondria clearance in the absence of the mATG8-conjugation machinery
Source: Nat Commun. 2022 Jun 28;13:3720. doi: 10.1038/s41467-022-31213-7 (PMC9240011; doi:10.1038/s41467-022-31213-7)
Supplement: Supplementary file 7 — Source Data [file 41467_2022_31213_MOESM7_ESM.xlsx]

## Sheet: Fig 1
		Fig 1a								Fig 1c
																									Fig 1f (mtDNA volume per cell)
Fig 1b												Fig 1d
																									WT CTRL	WT A/O	ATG7KO CTRL	ATG7KO A/O	ATG5KO CTRL	ATG5KO A/O
		UQCRC 1	UQCRC 2	UQCRC 3	UQCRC 4	Average	SEM	ANOVA (vs time 0hr from each genotype)						UQCRC 1	UQCRC 2	UQCRC 3	UQCRC 4	Average	SEM	ANOVA (vs time 0hr from each genotype)					101.104	26.336	110.067	38.953	135.856	25.801
WT	0 hr	1	1	1	1	1	0					WT	0 hr	1	1	1	1	1	0						97.451	11.559	132.302	66.713	111.046	8.579
	6 hr AO	0.68531	0.958125	0.846292	1.16958	0.914827	0.101715						6 hr AO	0.993525	0.8435	0.799235	0.697159	0.833355	0.0615569						84.663	1.015	111.452	52.726	42.154	8.016
	12 hr AO	0.524073	0.719471	0.698086	0.853444	0.698769	0.0676215						12 hr AO	0.597853	0.639765	0.626045	0.706794	0.642614	0.0231036						100.413	6.426	161.424	38.557	106.571	11.086
	24 hr AO	0.222655	0.296428	0.432243	0.449414	0.350185	0.0545692						24 hr AO	0.432999	0.447537	0.476065	0.490664	0.461816	0.0131324	<0.0001					86.733	22.489	81.155	54.322	77.19	9.293
	36 hr AO	0.226523	0.280638	0.356963	0.361466	0.306398	0.0324462	0.0006				ATG5 KO	0 hr	1	1	1	1	1	0						66.069	49.556	86.929	58.522	95.847	12.426
ATG7 KO	0 hr	1	1	1	1	1	0						6 hr AO	0.861862	1.09044	0.858769	0.843878	0.913736	0.0590309						113.327	64.755	86.56	9.801	83.231	26.721
	6 hr AO	0.856376	0.986896	0.86781	0.975984	0.921766	0.0346032						12 hr AO	0.723583	0.897871	0.759097	0.609379	0.747482	0.0594384						84.169	17.06	83.882	10.02	94.991	48.317
	12 hr AO	0.860487	0.967966	0.863378	0.852272	0.886026	0.0274145						24 hr AO	0.460219	0.686172	0.516464	0.567351	0.557552	0.0481328	0.0059					86.881	34.854	78.834	39.561	125.127	6.634
	24 hr AO	0.46645	0.624557	0.495396	0.633074	0.554869	0.0431348					ATG3 KO	0 hr	1	1	1	1	1	0						66.071	61.117	99.461	45.28	77.391	16.639
	36 hr AO	0.451076	0.522267	0.379178	0.420528	0.443262	0.0301752	0.0009					6 hr AO	0.745082	0.870209	0.839707	1.01878	0.868446	0.056752						47.286	82.94	136.784	21.682	94.039	23.381
													12 hr AO	0.74297	0.845127	0.707557	0.853651	0.787326	0.0365951						83.19	20.796	63.887	42.779	68.082	7.902
		CS 1	CS 2	CS 3	CS 4	Average	SEM	ANOVA (vs time 0hr from each genotype)					24 hr AO	0.372929	0.524024	0.517238	0.559764	0.493489	0.0412548	0.0025					114.755	5.956	70.092	39.113	85.549	32.299
WT	0 hr	1	1	1	1	1	0																		45.217	11.85	77.223	26.981	75.989	16.663
	6 hr AO	0.761578	0.810024	0.706031	0.658526	0.73404	0.0329378																		59.022	26.716	44.675	31.533	122.325	6.236
	12 hr AO	0.604376	0.56902	0.494151	0.426337	0.523471	0.039702							CS 1	CS 2	CS 3	CS 4	Average	SEM	ANOVA (vs time 0hr from each genotype)					42.85	8.213	67.875	14.243	123.493	19.214
	24 hr AO	0.284853	0.257226	0.162876	0.08531	0.197566	0.0456282					WT	0 hr	1	1	1	1	1	0						52.319	18.403	49.503	45.96	73.69	21.356
	36 hr AO	0.245713	0.198314	0.141891	0.06909	0.163752	0.0380251	<0.0001					6 hr AO	1.00224	0.723139	0.730186	0.924619	0.845047	0.0701761						64.24	27.65	88.536	48.437	108.148	11.575
ATG7 KO	0 hr	1	1	1	1	1	0						12 hr AO	0.574361	0.47922	0.532386	0.543228	0.532299	0.0198034						43.595	10.73	54.723	30.306	92.131	21.197
	6 hr AO	0.927739	0.884189	0.880941	0.810345	0.875803	0.0242879						24 hr AO	0.287906	0.273574	0.281389	0.322846	0.291429	0.0108745	<0.0001					77.497	9.919	42.85	26.308	51.686	54.828
	12 hr AO	0.847848	0.792558	0.948636	0.756852	0.836473	0.041811					ATG5 KO	0 hr	1	1	1	1	1	0						47.158	53.047	53.364	56.817	72.131	27.111
	24 hr AO	0.190126	0.172511	0.16776	0.121014	0.162853	0.0147526						6 hr AO	0.913674	0.979907	0.905212	0.963006	0.94045	0.0183129						51.116	15.335	41.54	29.766	69.275	18.946
	36 hr AO	0.083998	0.072556	0.080337	0.073201	0.077523	0.0027868	<0.0001					12 hr AO	0.758915	0.572981	0.570982	0.691879	0.648689	0.0463548						40.88	14.656	52.937	19.066	69.84	12.235
													24 hr AO	0.169937	0.18362	0.20268	0.272387	0.207156	0.0227564	0.0001					53.467	20.543	62.213	30.991	60.403	25.966
		COXII 1	COXII 2	COXII 3	COXII 4	Average	SEM	ANOVA (vs time 0hr from each genotype)				ATG3 KO	0 hr	1	1	1	1	1	0						41.539	24.817	55.917	46.113	143.604	11.387
WT	0 hr	1	1	1	1	1	0						6 hr AO	0.788124	0.894425	0.906345	0.865261	0.863539	0.0265779						34.521	14.64	43.189	28.87	98.441	19.778
	6 hr AO	0.792377	0.793258	0.600662	0.837486	0.755946	0.0528215						12 hr AO	0.693402	0.659786	0.691418	0.707506	0.688028	0.0100722						65.23	35.064	50.559	33.846	42.058	26.899
	12 hr AO	0.62943	0.56301	0.470321	0.419901	0.520666	0.0468249						24 hr AO	0.109301	0.135527	0.163603	0.178499	0.146732	0.0153308	<0.0001					87.122	26.435	43.538	16.687	65.274	27.498
	24 hr AO	0.267006	0.282412	0.216007	0.229208	0.248658	0.0156001																		88.098	10.019	95.529	14.526	77.554	38.448
	36 hr AO	0.237327	0.266526	0.187174	0.210123	0.225288	0.0171468	<0.0001																	110.742	30.712	90.868	17.937	121.547	28.652
ATG7 KO	0 hr	1	1	1	1	1	0																		78.814	17.089	81.033	55.628	95.272	11.605
	6 hr AO	0.817524	0.7905	0.739026	0.801811	0.787215	0.0169918							COXII 1	COXII 2	COXII 3	COXII 4	Average	SEM	ANOVA (vs time 0hr from each genotype)					95.863	8.839	79.571	44.028	144.496	23.36
	12 hr AO	0.824207	0.73008	0.692774	0.533594	0.695164	0.0605405					WT	0 hr	1	1	1	1	1	0						117.897	16.334	94.734	32.413	91.311	14.254
	24 hr AO	0.346673	0.359447	0.32397	0.374359	0.351112	0.0106704						6 hr AO	0.801558	0.691839	0.809774	0.906708	0.802469	0.0439308						98.892	11.131	118.479	53.33	109.932	16.001
	36 hr AO	0.268023	0.288338	0.238493	0.241243	0.259024	0.011825	<0.0001					12 hr AO	0.398983	0.462277	0.48377	0.551545	0.474144	0.0314557						57.375	18.699	52.713	12.157	71.739	16.101
													24 hr AO	0.330156	0.342464	0.421354	0.398793	0.373192	0.0219305	0.0002					132.969	15.922	56.945	43.812	80.787	6.925
		GFP 1	GFP 2	GFP 3	GFP 4	Average	SEM	ANOVA (vs time 0hr from each genotype)				ATG5 KO	0 hr	1	1	1	1	1	0						84.147	6.158	157.614	46.38	71.232	10.259
WT	0 hr	1	1	1	1	1	0						6 hr AO	0.997033	0.992519	1.02094	1.04425	1.01369	0.011945						56.513	6.305	82.345	79.114	140.866	8.717
	6 hr AO	0.89834	0.807738	0.888789	0.950286	0.886288	0.0294639						12 hr AO	0.669514	0.616221	0.730249	0.73043	0.686603	0.0274946						107.75	13.241	120.155	33.053	169.777	7.943
	12 hr AO	0.794946	0.774173	0.853475	0.992232	0.853707	0.0491324						24 hr AO	0.402897	0.418137	0.503873	0.524942	0.462462	0.0304566	0.0009					88.664	15.843	74.083	59.378	85.233	15.356
	24 hr AO	0.605619	0.626928	0.744774	0.752628	0.682487	0.0385086					ATG3 KO	0 hr	1	1	1	1	1	0						93.519	5.76	88.506	69.761	83.515	10.141
	36 hr AO	0.598126	0.622573	0.629849	0.626895	0.619361	0.00723417	<0.0001					6 hr AO	0.761982	0.83787	0.881994	0.837255	0.829775	0.0249067						76.193	14.146	63.838	60.953	101.146	29.82
ATG7 KO	0 hr	1	1	1	1	1	0						12 hr AO	0.615493	0.670797	0.649666	0.617155	0.638278	0.0133931						44.774	9.324	109.45	27.16	100.454	29.045
	6 hr AO	0.908344	0.948583	0.874022	0.981924	0.928219	0.0235075						24 hr AO	0.200231	0.316283	0.352115	0.312411	0.29526	0.0329128	0.0005					59.529	13.454	70.192	40.961	109.563	7.294
	12 hr AO	0.914176	0.97257	0.873509	0.894857	0.913778	0.0212844																		48.293	18.099	70.78	14.486	95.196	41.095
	24 hr AO	0.621833	0.846613	0.649696	0.762334	0.720119	0.0519634							GFP 1	GFP 2	GFP 3	GFP 4	Average	SEM	ANOVA (vs time 0hr from each genotype)					73.311	13.888	69.825	28.807	77.452	20.026
	36 hr AO	0.557422	0.702174	0.568959	0.654438	0.620748	0.0347102	0.0042				WT	0 hr	1	1	1	1	1	0						97.097	32.912	74.27	59.191	36.925	29.116
													6 hr AO	0.892424	0.90182	0.91475	1.06005	0.94226	0.0395276						67.043	14.759	58.038	71.816	47.991	19.076
		TOM70 1	TOM70 2	TOM70 3	TOM70 4	Average	SEM	ANOVA (vs time 0hr from each genotype)					12 hr AO	0.849777	0.909549	0.886792	0.960533	0.901663	0.0231682						83.605	24.719	82.056	59.244	85.518	23.082
WT	0 hr	1	1	1	1	1	0						24 hr AO	0.61561	0.716054	0.641662	0.693511	0.666709	0.023079	0.0015					55.241	33.124	67.761	35.008	90.852	22.302
	6 hr AO	0.100846	0.061136	0.06556	0	0.0568855	0.02094					ATG5 KO	0 hr	1	1	1	1	1	0						77.585	19.085	60.258	48.855	89.492	29.034
	12 hr AO	0.015787	0	0	0	0.00394675	0.00394675						6 hr AO	0.846452	1.1705	0.914576	0.945223	0.969189	0.0702073						94.959	9.28	87.453	57.705	91.81	34.034
	24 hr AO	0.001124	0	0	0	0.000281	0.000281						12 hr AO	0.727875	0.95544	0.845292	0.863271	0.84797	0.0467386						66.29	11.614	80.454	27.423	69.868	23.543
	36 hr AO	0.034649	0.084136	0	0	0.0296963	0.0198996	<0.0001					24 hr AO	0.590055	0.842661	0.711135	0.752906	0.724189	0.0524583	0.0285					62.675	8.639	86.991	30.416	92.412	26.399
ATG7 KO	0 hr	1	1	1	1	1	0					ATG3 KO	0 hr	1	1	1	1	1	0						63.955	11.45	66.162	46.384	79.555	28.542
	6 hr AO	0.04229	0.031318	0.060752	0	0.03359	0.0127375						6 hr AO	0.915138	0.959435	1.12106	1.14834	1.03599	0.0579699						45.48	16.285	63.012	65.903	65.721	28.771
	12 hr AO	0	0	0	0	0	0						12 hr AO	0.844032	0.940304	1.028	1.03663	0.962243	0.0450124						53.637	17.207	93.859	76.481	81.841	28.89
	24 hr AO	0	0	0	0	0	0						24 hr AO	0.675624	0.700475	0.909548	0.797049	0.770674	0.0531853	0.0485					64.064	14.07	96.581	27.213	60.369	39.82
	36 hr AO	0	0	0	0	0	0	<0.0001																	65.921	24.918		39.144		9.055
																									84.382	30.672				22.199
		MFN1 1	MFN1 2	MFN1 3	MFN1 4	Average	SEM	ANOVA (vs time 0hr from each genotype)						MFN1 1	MFN1 2	MFN1 3	MFN1 4	Average	SEM	ANOVA (vs time 0hr from each genotype)					51.964	16.869				47.48
WT	0 hr	1	1	1	1	1	0					WT	0 hr	1	1	1	1	1	0						51.696	27.353				35.621
	6 hr AO	0.157353	0.204606	0.190187	0.100372	0.16313	0.0231378						6 hr AO	0.150522	0.123886	0.12782	0.148282	0.137628	0.00686059						47.655	20.601				31.403
	12 hr AO	0.083039	0.084923	0.106543	0.066312	0.0852042	0.0082514						12 hr AO	0.0706239	0.0631103	0.0505996	0.0631377	0.0618679	0.00415129						118.484	23.048				24.717
	24 hr AO	0.083828	0.108856	0.068607	0.048153	0.077361	0.0127916						24 hr AO	0.104724	0.0644233	0.0573933	0.084691	0.077808	0.0106762	<0.0001					135.2	41.471
	36 hr AO	0.153566	0.158145	0.103341	0.052403	0.116864	0.0248147	<0.0001				ATG5 KO	0 hr	1	1	1	1	1	0						92.826	37.53
ATG7 KO	0 hr	1	1	1	1	1	0						6 hr AO	0.139977	0.174364	0.103731	0.104071	0.130536	0.0169041						74.988	24.074
	6 hr AO	0.21495	0.169988	0.105354	0.077213	0.141876	0.0311519						12 hr AO	0.0899271	0.0547863	0.0624131	0.0592185	0.0665863	0.00793586						74.314	6.911
	12 hr AO	0.071341	0.066311	0.062273	0.042294	0.0605547	0.00636321						24 hr AO	0.0961737	0.0530383	0.044505	0.0960627	0.0724449	0.0137783	<0.0001					79.962	16.949
	24 hr AO	0.043664	0.046382	0.052493	0.027612	0.0425377	0.00530669					ATG3 KO	0 hr	1	1	1	1	1	0						81.869	8.449
	36 hr AO	0.023466	0.037799	0.022807	0.012527	0.0241498	0.00519343	<0.0001					6 hr AO	0.167148	0.120948	0.104503	0.119267	0.127967	0.013573						70.581	10.453
													12 hr AO	0.0642253	0.0522754	0.0417276	0.0342643	0.0481231	0.00651595						100.178	12.066
													24 hr AO	0.0296612	0.0159943	0.0125115	0.0142764	0.0181108	0.00391522	<0.0001					95.336	3.726
																									107.691	17.025
																									39.813	25.436
														TOM70 1	TOM70 2	TOM70 3	TOM70 4	Average	SEM	ANOVA (vs time 0hr from each genotype)					114.633	15.245
												WT	0 hr	1	1	1	1	1	0						57.816	24.092
													6 hr AO	0.0701149	0.0713592	0.101023	0.105629	0.0870316	0.00945793						78.599	25.274
													12 hr AO	0	0	0	0	0	0						112.416
													24 hr AO	0.0636144	0.0339089	0.0551119	0.041376	0.0485028	0.00668214	<0.0001					104.85
												ATG5 KO	0 hr	1	1	1	1	1	0						80.562
													6 hr AO	0.0560413	0.0389355	0.0534366	0.0231212	0.0428837	0.00758635
													12 hr AO	0	0.0633659	0	0	0.0158415	0.0158415
													24 hr AO	0.0592708	0.0315948	0.0479715	0.0502684	0.0472764	0.00576781	<0.0001
												ATG3 KO	0 hr	1	1	1	1	1	0
													6 hr AO	0.106631	0.0357176	0.0819742	0.0285908	0.0632283	0.01869
													12 hr AO	0	0	0	0	0	0
													24 hr AO	0	0	0	0	0	0	<0.0001

## Sheet: Fig 2
		Fig 2a						Fig 2b						Fig 2c							Fig 2d						Fig 2e					Fig 2f
																																					Fig 2h
																																						Particles in Lamp2 green Ch1	Particles in HSP60 red Ch2	Cololcalized	% Ch1 in coloc		Particles in Lamp2 green Ch1	Particles in HSP60 red Ch2	Cololcalized	% Ch1 in coloc
																																					WT AO 1	2703	1980	429	15.871	A7 AO 1	2282	1552	136	5.96
																																					WT AO 2	2809	2004	405	14.418	A7 AO 2	2362	1717	158	6.689
																																					WT AO 3	2383	1572	344	14.436	A7 AO 3	2268	1538	137	6.041
																																					WT AO 4	2485	1872	370	14.889	A7 AO 4	2045	1547	119	5.819
																																					WT AO 5	3357	1647	408	12.154	A7 AO 5	2321	1762	139	5.989
																																					WT AO 6	3564	2059	491	13.777	A7 AO 6	2030	1820	134	6.601

## Sheet: Fig 3
Fig 3d
Category	Term	P-Value	FDR
GOTERM_CC_DIRECT	lysosomal membrane	5.9e-21	8.8e-19
GOTERM_CC_DIRECT	extracellular exosome	9e-13	6.7e-11
GOTERM_CC_DIRECT	late endosome membrane	2.5e-07	6.1e-06
GOTERM_CC_DIRECT	endosome membrane	1.2e-06	2.6e-05
GOTERM_CC_DIRECT	lysosomal lumen	0.00048	0.0057
GOTERM_CC_DIRECT	cell surface	0.0005	0.0057
GOTERM_CC_DIRECT	mitochondrial inner membrane	0.00059	0.0062
GOTERM_CC_DIRECT	Golgi apparatus	0.0011	0.0099
GOTERM_CC_DIRECT	actin cytoskeleton	0.014	0.092
GOTERM_CC_DIRECT	late endosome	0.015	0.095
GOTERM_CC_DIRECT	mitochondrion	0.026	0.14
GOTERM_CC_DIRECT	clathrin-coated endocytic vesicle	0.062	0.31
GOTERM_CC_DIRECT	melanosome	0.07	0.33
GOTERM_CC_DIRECT	early endosome	0.075	0.35
GOTERM_CC_DIRECT	multivesicular body	0.09	0.4

## Sheet: Fig 4
			Fig 4a							Fig 4b					Fig 4d						Fig 4e						Fig 4f
								Fig 4b quantification
														Average	SEM
								ACO2	WT SED	0.798971	1.20103	1.28785	0.71215	1	0.143335
									WT EE	1.34418	1.64155	0.930914	1.23585	1.28812	0.146737
									A7 SED	0.306064	0.907551	0.0797925	0.270358	0.390941	0.179221
									A7 EE	5.05325	9.68943	3.91007	2.73785	5.34765	1.52248
														Average	SEM
								SDHA	WT SED	0.997242	1.00276	1.24007	0.759929	1	0.0980149
									WT EE	1.11585	1.12398	0.645877	0.877664	0.940841	0.113711
									A7 SED	1.00053	1.01541	0.392661	0.438005	0.711651	0.171356
									A7 EE	1.84902	8.07427	1.58336	1.71778	3.30611	1.59031

## Sheet: Fig 5
											Fig 5d				Fig 5e				Fig 5f				Fig 5g				Fig 5h
		Fig 5a
Fig 5b
		1	2	3	Average	SEM	ANOVA (- vs + SAR405)
WT	DMSO	40.774	33.647	34.8237	36.4149	2.20584
	A/O + Baf	88.8908	81.6606	88.7411	86.4308	2.38552	0.0087
	A/O + +Baf + SAR405	31.0334	37.0768	35.5317	34.5473	1.81267
ATG7 KO	DMSO	9.50988	11.907	17.2846	12.9005	2.29869
	A/O + Baf	56.0093	58.6596	53.9876	56.2188	1.35276	0.0021
	A/O + +Baf + SAR405	13.2802	15.4939	15.5546	14.7762	0.748229

## Sheet: Fig 6
			Fig 6a							Fig 6b						Fig 6c						Fig 6d					Fig 6e

## Sheet: Fig 7
						Fig 7b										Fig 7c								Fig 7e								Fig 7g
		Fig 7a						p-STING 1	p-STING 2	p-STING 3	Average	SEM	T-test WT vs KO 24hr					IL6	CXCL10	IFNb1	IL8	IFIT1				IL6	CXCL10	IFNb1	IL8	IFIT1				IL6	CXCL10	IFNb1	IL8	IFIT1
						WT EV	0 hr	1	1	1	1	0					Ctrl 1	1.00002	0.949175	0.947893	1.08141	0.988984			Ctrl 1	0.986338	0.459344	0.650993	0.795647	0.808693			Ctrl 1	1.01657	0.886624	1.16828	1.09508	0.94574
							8 hr AOQ	1.08319	1.34487	1.296	1.24136	0.0803292					Ctrl 2	1.00956	0.85633	0.943556	0.957599	1.11581			Ctrl 2	0.965743	1.42739	1.31989	1.12201	1.14466			Ctrl 2	0.911816	1.33322	1.03178	1.18729	1.13827
							24 hr AOQ	1.00977	2.23505	2.13279	1.79254	0.392494					Ctrl 3	0.990512	1.2303	1.11808	0.96566	0.906191			Ctrl 3	1.04982	1.52517	1.16382	1.12017	1.08029			Ctrl 3	1.07884	0.845979	0.829593	0.769126	0.928926
						ATG7KO EV	0 hr	0.968541	0.903934	0.957995	0.94349	0.0200107					+WT EVs 1	0.889282	1.88702	1.37539	0.736682	2.68188			+A7KO EVs 1	23.4389	11.2485	2.03105	5.97616	16.8364			+A7KO EVs 1	13.8159	12.0174	3.96864	4.12788	20.6093
							8 hr AOQ	0.890982	1.18626	1.5029	1.19338	0.176681					+WT EVs 2	0.86664	1.65617	1.28291	0.921148	2.44289			+A7KO EVs 2	23.0652	9.92938	1.84717	6.16391	14.6082			+A7KO EVs 2	13.5859	10.5446	4.08347	3.76182	18.1283
							24 hr AOQ	1.53242	2.64063	3.30127	2.49144	0.516042	0.341712				+WT EVs 3	1.63402	2.81229	1.45869	1.41114	2.98047			+A7KO EVs 3	22.6619	9.33222	1.53944	6.51312	15.9683			+A7KO EVs 3	15.3065	14.8057	5.33617	4.52721	17.9442
																	+ATG7KO EVs 1	13.0575	7.33726	2.26151	2.6869	8.0938			+A14/7 DKO EVs 1	2.18069	2.99202	2.20089	2.95934	4.53149			+PINK1/7 DKO EVs 1	0.285564	0.96417	1.43463	0.826506	1.33771
								p-IRF3 1	p-IRF3 2	p-IRF3 3	Average	SEM	T-test WT vs KO 24hr				+ATG7KO EVs 2	10.8319	6.21536	2.02303	2.80921	7.68401			+A14/7 DKO EVs 2	1.79275	2.46196	1.51826	2.47674	4.34996			+PINK1/7 DKO EVs 2	0.235128	0.941642	1.41143	0.89414	1.23013
						WT EV	0 hr	1	1	1	1	0					+ATG7KO EVs 3	10.0941	5.90342	1.96425	2.35698	6.10818			+A14/7 DKO EVs 3	1.92858	1.67202	0.864705	1.93119	4.09576			+PINK1/7 DKO EVs 3	0.373441	1.00711	1.34204	0.927043	1.11515
							8 hr AOQ	0.979746	1.01193	0.842682	0.944788	0.0518913
							24 hr AOQ	0.975306	1.71599	1.34786	1.34639	0.213819				Fold change to control	Ctrl	1.00003	1.01194	1.00318	1.00156	1.00366		Fold change to control	Ctrl	1.00063	1.1373	1.0449	1.01261	1.01121		Fold change to control	Ctrl	1.00241	1.02194	1.00989	1.01717	1.00431
						ATG7KO EV	0 hr	0.846392	1.14195	0.859564	0.949304	0.0964005					+WT EVs	1.12998	2.11849	1.37233	1.02299	2.70175			+ATG7KO EVs	23.0554	10.17	1.80589	6.21773	15.8043			+ATG7KO EVs	14.2361	12.4559	4.46276	4.13897	18.8939
							8 hr AOQ	1.1577	1.37212	1.19755	1.24246	0.0658425					+ATG7KO EVs	11.3278	6.48535	2.08293	2.6177	7.29533			+ATG14/7 DKO EVs	1.96734	2.37533	1.52795	2.45576	4.32573			+PINK1/ATG7 DKO EVs	0.298044	0.970975	1.39603	0.882563	1.22766
							24 hr AOQ	1.93595	2.18902	2.21928	2.11475	0.0898259	0.0295702
								p-TBK1 1	p-TBK1 2	p-TBK1 3	Average	SEM	T-test WT vs KO 24hr			SEM	Ctrl	0.00549802	0.112425	0.0574656	0.0399961	0.0609555		sem	Ctrl	0.0253	0.340153	0.202041	0.108482	0.102951		sem	Ctrl	0.0487317	0.15608	0.0983817	0.126845	0.0671561
						WT EV	0 hr	1	1	1	1	0					+WT EVs	0.252105	0.353242	0.0507655	0.201249	0.155502			+A7KO EVs	0.224378	0.566111	0.143411	0.157325	0.64843			+ATG7KO EVs	0.539316	1.24947	0.437963	0.221019	0.859328
							8 hr AOQ	1.19288	1.19703	1.55305	1.31432	0.119371					+ATG7KO EVs	0.890651	0.435373	0.0908884	0.135056	0.60525			+A14/7 DKO EVs	0.113654	0.383503	0.385754	0.296985	0.126366			+PINK1/ATG7 DKO EVs	0.0404122	0.0192039	0.0278155	0.0295941	0.0642578
							24 hr AOQ	1.55493	1.29433	1.64057	1.49661	0.104118
						ATG7KO EV	0 hr	0.99631	1.14353	1.28387	1.14124	0.0830199				T-TEST	WT VS KO EV	0.000385841	0.00146544	0.00240892	0.00276206	0.00182405		T-TEST	A14/7DKO vs A7KO EV	1.21309e-07	0.000337804	0.536487	0.000362665	6.44021e-05		T-TEST	PINK1/A7 DKO vs A7KO EV	1.34659e-05	0.000778428	0.00220605	0.000127907	3.34343e-05
							8 hr AOQ	1.56219	1.23307	1.43069	1.40865	0.0956464
							24 hr AOQ	2.5388	2.42943	3.07604	2.68142	0.199818	0.0062612
																Fig 7d								Fig 7f								Fig 7h
																		Average	SEM	T-test						Average	SEM	T-test						Average	SEM	T-test
																Ctrl	13.2084	12.9062	1.3269					Ctrl	10.9011	10.1683	0.62398					Ctrl	13.2804	13.2488	2.69433
																	10.4718								8.92705								8.56644
																	15.0384								10.6767								17.8997
																+WT EV	37.0264	45.9582	8.63329	0.00134539				+ATG7KO EV	249.722	247.655	2.06718	0.00333526				+ATG7 KO EV	224.154	229.201	11.2879	4.68046e-05
																	37.6268								243.52								250.782
																	63.2213								249.722								212.669
																+ATG7KO EV	176.773	185.283	15.2102					+ATG14/7 DKO EV	93.614	114.513	21.1916					+PINK1/ATG7 DKO EV	9.14296	11.9497	2.37605
																	164.245								93.0297								10.0322
																	214.831								156.895								16.674
																																+ATG7 KO EV no cell ctrl	15.3147	15.2346	0.165607
																																	14.9162
																																	15.4729

## Sheet: Suppl Fig 1
			Suppl Fig 1a							Suppl Fig 1b

## Sheet: Suppl Fig 2
		Suppl Fig 2a				Suppl Fig 2g							Suppl Fig 2h								Suppl Fig 2i
Suppl Fig 2b										Suppl Fig 2c										Suppl Fig 2d										Suppl Fig 2e										Suppl Fig 2f
		UQ 1	UQ 2	UQ 3	Average	SEM	ANOVA					UQ 1	UQ 2	UQ 3	Average	SEM	ANOVA					UQ 1	UQ 2	UQ 3	Average	SEM	ANOVA					UQ 1	UQ 2	UQ 3	Average	SEM	T test					UQ 1	UQ 2	UQ 3	Average	SEM	T test
WT	0 hr	1	1	1	1	0				WT	0 hr	1	1	1	1	0				WT	0 hr	1	1	1	1	0				WT	0 hr	1	1	1	1	0				WT	Ctrl	1	1	1	1	0	AO VS AO+BAF
	12 hr AO	0.462276	0.535813	0.547244	0.515111	0.0266228					12 hr AO	0.75402	0.667653	0.744601	0.667653	0.0273545					12 hr AO	0.579422	0.626119	0.564634	0.590058	0.0185289					12 hr AO	0.822822	0.665697	0.747231	0.74525	0.045369					AO	0.389818	0.467075	0.534359	0.463751	0.0361639	0.0347316
	24 hr AO	0.268779	0.334462	0.424785	0.342675	0.0452218					24 hr AO	0.463388	0.369023	0.404871	0.369023	0.0275016					24 hr AO	0.379892	0.392734	0.324405	0.365677	0.0209663					24 hr AO	0.54155	0.457136	0.515018	0.504568	0.0249219					AO + Baf	0.62918	0.994495	0.841181	0.821619	0.0917206
PINK1 KO	0 hr	1	1	1	1	0				TBK1 KO	0 hr	1	1	1	1	0				ATG9A KO	0 hr	1	1	1	1	0				FIP200 KO	0 hr	1	1	1	1	0					AO + MG132	0.837853	1.22079	1.02769	1.02878	0.0957349
	12 hr AO	0.858232	0.944243	0.869081	0.890519	0.0270442	WT vs PINK1KO				12 hr AO	0.898699	0.791398	0.822371	0.791398	0.0318842	WT vs TBK1 KO				12 hr AO	0.924422	0.833446	0.820159	0.859343	0.0327653	WT vs ATG9KO				12 hr AO	0.876488	0.816176	0.977123	0.889929	0.0469447	WT VS KO (24hr)			ATG7 KO	Ctrl	1	1	1	1	0	AO VS AO+BAF
	24 hr AO	0.871601	0.824914	0.833524	0.843346	0.0143443	0.0073				24 hr AO	0.659266	0.559799	0.497536	0.559799	0.0470975	0.0912				24 hr AO	0.748459	0.731571	0.775656	0.751895	0.0128418	0.0005				24 hr AO	0.735062	0.828552	0.807007	0.790207	0.0282653	0.0016244				AO	0.549282	0.567854	0.632838	0.583325	0.0219367	0.163535
ATG7 KO	0 hr	1	1	1	1	0				ATG7 KO	0 hr	1	1	1	1	0				ATG7 KO	0 hr	1	1	1	1	0															AO + Baf	0.651728	0.64236	0.604748	0.632945	0.0124324
	12 hr AO	0.779493	0.889025	0.833956	0.834158	0.0316193	ATG7KO vs PINK1KO				12 hr AO	1.00968	0.862351	0.809038	0.869255	0.060003	ATG7KO vs TBK1KO				12 hr AO	0.866635	0.876768	0.862083	0.868495	0.00434017	ATG7KO vs ATG9KO					CS 1	CS 2	CS 3	Average	SEM	T test				AO + MG132	1.01146	0.804107	0.733179	0.849581	0.0723021
	24 hr AO	0.446123	0.460532	0.490948	0.465868	0.0132122	<0.0001				24 hr AO	0.621904	0.491425	0.532926	0.495359	0.0384882	0.9006				24 hr AO	0.609856	0.433942	0.516302	0.520033	0.0508163	0.0596			WT	0 hr	1	1	1	1	0
																															12 hr AO	0.617592	0.597663	0.644511	0.619922	0.0135737						CS 1	CS 2	CS 3	Average	SEM	T test
		CS 1	CS 2	CS 3	Average	SEM	ANOVA					CS 1	CS 2	CS 3	Average	SEM	ANOVA					CS 1	CS 2	CS 3	Average	SEM	ANOVA				24 hr AO	0.308544	0.272734	0.32374	0.301673	0.0151198				WT	Ctrl	1	1	1	1	0	AO VS AO+BAF
WT	0 hr	1	1	1	1	0				WT	0 hr	1	1	1	1	0				WT	0 hr	1	1	1	1	0				FIP200 KO	0 hr	1	1	1	1	0					AO	0.114413	0.362526	0.288944	0.255295	0.0637166	0.127638
	12 hr AO	0.475798	0.463505	0.555805	0.498369	0.028936					12 hr AO	0.694193	0.625144	0.705923	0.675087	0.0252					12 hr AO	0.463127	0.24602	0.286939	0.332028	0.066605					12 hr AO	0.863509	0.815464	0.807223	0.828732	0.0175503	WT VS KO (24hr)				AO + Baf	0.304703	0.659613	0.53391	0.499409	0.0899764
	24 hr AO	0.189475	0.170366	0.247104	0.202315	0.023064					24 hr AO	0.280852	0.244456	0.294514	0.273274	0.0149388					24 hr AO	0.196429	0.110393	0.0987032	0.135175	0.0308124					24 hr AO	0.743867	0.646457	0.673748	0.688024	0.0290116	0.000294264				AO + MG132	0.678947	1.32017	1.19649	1.0652	0.170088
PINK1 KO	0 hr	1	1	1	1	0				TBK1 KO	0 hr	1	1	1	1	0				ATG9A KO	0 hr	1	1	1	1	0														ATG7 KO	Ctrl	1	1	1	1	0	AO VS AO+BAF
	12 hr AO	1.05377	1.02532	1.03637	1.03849	0.00828069	WT vs PINK1KO				12 hr AO	0.696231	0.828769	0.87438	0.799793	0.053429	WT vs TBK1 KO				12 hr AO	0.964634	0.890345	0.813373	0.889451	0.0436676	WT vs ATG9KO					COXII 1	COXII 2	COXII 3	Average	SEM	T test				AO	0.135218	0.168834	0.190539	0.164864	0.0139368	0.878224
	24 hr AO	0.89902	0.919111	0.834816	0.884316	0.0254201	<0.0001				24 hr AO	0.350238	0.341958	0.367914	0.35337	0.00765466	0.0291				24 hr AO	0.689866	0.66659	0.703907	0.686788	0.0108818	0.002			WT	0 hr	1	1	1	1	0					AO + Baf	0.177872	0.151504	0.174069	0.167815	0.00712664
ATG7 KO	0 hr	1	1	1	1	0				ATG7 KO	0 hr	1	1	1	1	0				ATG7 KO	0 hr	1	1	1	1	0					12 hr AO	0.614156	0.590153	0.713961	0.639423	0.0379076					AO + MG132	1.11177	0.788818	0.952262	0.95095	0.0807397
	12 hr AO	0.727188	0.676857	0.677795	0.693947	0.0166227	ATG7KO vs PINK1KO				12 hr AO	0.791754	0.698051	0.716428	0.735411	0.0286665	ATG7KO vs TBK1KO				12 hr AO	0.747464	0.713826	0.671302	0.710864	0.0220361	ATG7KO vs ATG9KO				24 hr AO	0.38963	0.322956	0.464426	0.392337	0.0408613
	24 hr AO	0.188982	0.159319	0.172084	0.173462	0.00859076	0.0007				24 hr AO	0.26869	0.159152	0.132298	0.186713	0.0417152	0.0824				24 hr AO	0.184351	0.162423	0.179779	0.175518	0.00667899	<0.0001			FIP200 KO	0 hr	1	1	1	1	0						CoxII 1	CoxII 2	CoxII 3	Average	SEM	T test
																															12 hr AO	0.7979	0.995203	0.88069	0.891264	0.0572014	WT VS KO (24hr)			WT	Ctrl	1	1	1	1	0	AO VS AO+BAF
		COXII 1	COXII 2	COXII 3	Average	SEM	ANOVA					COXII 1	COXII 2	COXII 3	Average	SEM	ANOVA					COXII 1	COXII 2	COXII 3	Average	SEM	ANOVA				24 hr AO	0.66272	0.750832	0.704261	0.705938	0.0254496	0.00286616				AO	0.28202	0.292901	0.470606	0.348509	0.0529394	0.0222996
WT	0 hr	1	1	1	1	0				WT	0 hr	1	1	1	1	0				WT	0 hr	1	1	1	1	0															AO + Baf	0.584215	0.607541	0.768069	0.653275	0.0500481
	12 hr AO	0.431562	0.425996	0.562399	0.473319	0.0445688					12 hr AO	0.632988	0.641247	0.531913	0.602049	0.035149					12 hr AO	0.580742	0.441047	0.605891	0.54256	0.0512732						GFP 1	GFP 2	GFP 3	Average	SEM	T test				AO + MG132	0.694639	0.856207	1.08762	0.87949	0.0987623
	24 hr AO	0.272807	0.34005	0.331109	0.314655	0.0210826					24 hr AO	0.31451	0.310452	0.35442	0.326461	0.0140287					24 hr AO	0.380583	0.367627	0.359818	0.369343	0.00605535				WT	0 hr	1	1	1	1	0				ATG7 KO	Ctrl	1	1	1	1	0	AO VS AO+BAF
PINK1 KO	0 hr	1	1	1	1	0				TBK1 KO	0 hr	1	1	1	1	0				ATG9A KO	0 hr	1	1	1	1	0					12 hr AO	0.898312	0.844984	0.88826	0.877185	0.0163602					AO	0.486866	0.368891	0.506347	0.454035	0.0371885	0.57833
	12 hr AO	1.07015	1.03021	1.04309	1.04782	0.0117697	WT vs PINK1KO				12 hr AO	0.610936	0.822211	0.87993	0.771026	0.0817606	WT vs TBK1 KO				12 hr AO	1.01305	0.92505	0.83262	0.923574	0.0520911	WT vs ATG9KO				24 hr AO	0.699575	0.685125	0.730736	0.705146	0.0134581					AO + Baf	0.481101	0.44497	0.524254	0.483442	0.0198469
	24 hr AO	0.855622	0.888197	0.791626	0.845148	0.0283653	0.0003				24 hr AO	0.490228	0.464579	0.471928	0.475578	0.00762586	0.0039				24 hr AO	0.749857	0.69798	0.689553	0.712463	0.0188542	0.0022			FIP200 KO	0 hr	1	1	1	1	0					AO + MG132	0.657057	0.612439	0.729077	0.666191	0.0294265
ATG7 KO	0 hr	1	1	1	1	0				ATG7 KO	0 hr	1	1	1	1	0				ATG7 KO	0 hr	1	1	1	1	0					12 hr AO	1.02301	0.97223	0.974472	0.989905	0.0165665	WT VS KO (24hr)
	12 hr AO	0.70368	0.680521	0.618551	0.667584	0.0254117	ATG7KO vs PINK1KO				12 hr AO	0.776575	0.713194	0.670714	0.720161	0.0307572	ATG7KO vs TBK1KO				12 hr AO	0.865403	0.727451	0.662338	0.751731	0.0598639	ATG7KO vs ATG9KO				24 hr AO	0.922922	0.879065	0.898981	0.900323	0.0126782	0.000455593
	24 hr AO	0.318423	0.346519	0.300632	0.321858	0.0133573	0.001				24 hr AO	0.521913	0.362717	0.293998	0.392876	0.0674995	0.4965				24 hr AO	0.470061	0.357501	0.332405	0.386656	0.0423271	0.0126
		GFP 1	GFP 2	GFP 3	Average	SEM	ANOVA					GFP 1	GFP 2	GFP 3	Average	SEM	ANOVA					GFP 1	GFP 2	GFP 3	Average	SEM	ANOVA
WT	0 hr	1	1	1	1	0				WT	0 hr	1	1	1	1	0				WT	0 hr	1	1	1	1	0
	12 hr AO	0.921124	0.791273	0.804181	0.838859	0.0413008					12 hr AO	0.954441	0.962985	0.967683	0.961703	0.00387606					12 hr AO	0.802994	0.793368	0.819237	0.8052	0.00754877
	24 hr AO	0.693408	0.580205	0.666616	0.646743	0.034156					24 hr AO	0.87084	0.757513	0.698799	0.775717	0.0504912					24 hr AO	0.682664	0.646908	0.632052	0.653875	0.01502
PINK1 KO	0 hr	1	1	1	1	0				TBK1 KO	0 hr	1	1	1	1	0				ATG9A KO	0 hr	1	1	1	1	0
	12 hr AO	0.903765	0.988378	0.884767	0.925637	0.0318465	WT vs PINK1KO				12 hr AO	0.922914	0.819028	0.907879	0.883274	0.0324149	WT vs TBK1 KO				12 hr AO	1.06162	0.860018	0.833547	0.918395	0.0720189	WT vs ATG9KO
	24 hr AO	0.877872	0.916917	0.875389	0.890059	0.0134481	0.0173				24 hr AO	0.660628	0.664977	0.707895	0.677833	0.0150831	0.2813				24 hr AO	0.908699	0.856751	0.760003	0.841818	0.0435692	0.0607
ATG7 KO	0 hr	1	1	1	1	0				ATG7 KO	0 hr	1	1	1	1	0				ATG7 KO	0 hr	1	1	1	1	0
	12 hr AO	0.838902	0.980645	0.93569	0.918413	0.0418197	ATG7KO vs PINK1KO				12 hr AO	0.885414	0.966966	0.884207	0.912196	0.0273874	ATG7KO vs TBK1KO				12 hr AO	0.952712	1.02762	0.942733	0.974355	0.0267877	ATG7KO vs ATG9KO
	24 hr AO	0.655339	0.699468	0.716998	0.690602	0.0183434	0.0023				24 hr AO	0.567396	0.692718	0.657981	0.639365	0.0373555	0.5984				24 hr AO	0.792806	0.753676	0.673077	0.739853	0.0352471	0.2343

## Sheet: Suppl Fig 3
				Suppl Fig 3a
											Suppl Fig 3b
												Control 1	Control 2	Control 3	Control 4	Average	SEM		ANOVA
											WT	13.3905	13.1649	12.8966	12.0786	12.8827	0.286389
											ATG7 KO	12.4757	14.0236	12.0129	12.9659	12.8695	0.431089	WT vs. ATG7 KO	>0.9999
											ATG5 KO	13.487	12.5954	12.343	11.5786	12.501	0.39336	WT vs. ATG5 KO	0.892
											ATG3 KO	12.4933	14.346	12.2836	12.1839	12.8267	0.510511	WT vs. ATG3 KO	0.9995
												A/O 1	A/O 2	A/O 3	A/O 4	Average	SEM
											WT	18.879	18.3804	18.9434	17.5607	18.4409	0.319214
											ATG7 KO	17.5339	19.5009	16.7228	18.4805	18.0595	0.599846	WT vs. ATG7 KO	0.8922
											ATG5 KO	18.4003	16.6074	17.2385	17.0971	17.3359	0.379717	WT vs. ATG5 KO	0.252
											ATG3 KO	16.4136	19.5123	16.7664	17.5826	17.5687	0.69255	WT vs. ATG3 KO	0.4299
											Suppl Fig 3e
													WT Ctrl			WT Ctrl			ATG5KO Ctrl			ATG5KO A/O
											CD63		77.8684	73.5945	80.751	84.9454	90.0885	88.4095	173.266	171.905	160.121	323.68	307.876	294.784
											HSP70		13.171	13.1893	11.8848	18.4536	16.3526	14.8174	18.2936	14.0816	14.0352	23.0844	19.5893	20.0642
											Parkin		2.71878	2.28495	2.36276	2.64164	2.88014	3.09436	2.80871	3.25896	2.5377	2.63538	2.24394	2.47697
											Fumarase		1.69576	1.57181	1.58409	1.43684	1.6486	1.33818	1.47281	1.32695	1.37392	1.68378	1.70583	1.64298
											p-UB (Ser65)		1.76096	1.64485	1.7029	1.57655	1.74843	1.66249	1.62815	1.51951	1.583	1.96054	1.91981	2.00683

[truncated: 2 more sheets: Suppl Fig 4, Suppl Fig 5]
